# Supplementary material for: Lipoprotein(a)-associated proteomic signature predicts cardiovascular disease in young adults
Source: J Clin Invest. 2026 Apr 16;136(12):e204287. doi: 10.1172/JCI204287 (PMC13262712; doi:10.1172/JCI204287)
Supplement: Supporting data values [file jci-136-204287-s158.xlsx]

## Sheet: Fig 1 - Lp(a) Outcomes
Model Description	Endpoint Type	Endpoint	N(obs)	N(events)	Lp(a) Measure	β	β StErr	P-value
Unadjusted	continuous	Y15 ln(CAC+1)	2732		Y7 Plasma Lp(a)	0.0222605	0.0200041	0.265895
Age/Sex/Race Adjusted	continuous	Y15 ln(CAC+1)	2732		Y7 Plasma Lp(a)	0.0427731	0.0204629	0.0366854
Fully Adjusted	continuous	Y15 ln(CAC+1)	2732		Y7 Plasma Lp(a)	0.0310691	0.0204323	0.128481
Unadjusted	continuous	Y15 ln(CAC+1)	2732		Y7 Plasma Lp(a) Quintile 2	0.00871911	0.0592733	0.883064
Unadjusted	continuous	Y15 ln(CAC+1)	2732		Y7 Plasma Lp(a) Quintile 3	0.01586	0.059217	0.788851
Unadjusted	continuous	Y15 ln(CAC+1)	2732		Y7 Plasma Lp(a) Quintile 4	-0.0108075	0.0597661	0.856515
Unadjusted	continuous	Y15 ln(CAC+1)	2732		Y7 Plasma Lp(a) Quintile 5	0.0808702	0.0603188	0.180125
Age/Sex/Race Adjusted	continuous	Y15 ln(CAC+1)	2732		Y7 Plasma Lp(a) Quintile 2	0.0211292	0.0576877	0.714193
Age/Sex/Race Adjusted	continuous	Y15 ln(CAC+1)	2732		Y7 Plasma Lp(a) Quintile 3	0.073929	0.0600187	0.218143
Age/Sex/Race Adjusted	continuous	Y15 ln(CAC+1)	2732		Y7 Plasma Lp(a) Quintile 4	0.100059	0.0618703	0.105942
Age/Sex/Race Adjusted	continuous	Y15 ln(CAC+1)	2732		Y7 Plasma Lp(a) Quintile 5	0.149137	0.0618545	0.0159703
Fully Adjusted	continuous	Y15 ln(CAC+1)	2732		Y7 Plasma Lp(a) Quintile 2	0.0195982	0.0565941	0.729149
Fully Adjusted	continuous	Y15 ln(CAC+1)	2732		Y7 Plasma Lp(a) Quintile 3	0.0769498	0.0589731	0.192061
Fully Adjusted	continuous	Y15 ln(CAC+1)	2732		Y7 Plasma Lp(a) Quintile 4	0.0851757	0.0610399	0.163006
Fully Adjusted	continuous	Y15 ln(CAC+1)	2732		Y7 Plasma Lp(a) Quintile 5	0.12275	0.061586	0.0463452
Unadjusted	continuous	Y15 ln(CAC+1)	2732		Y7 Plasma Lp(a) ≥ 150 nmol/l	0.0948788	0.0575083	0.0990929
Age/Sex/Race Adjusted	continuous	Y15 ln(CAC+1)	2732		Y7 Plasma Lp(a) ≥ 150 nmol/l	0.103815	0.0565663	0.0665745
Fully Adjusted	continuous	Y15 ln(CAC+1)	2732		Y7 Plasma Lp(a) ≥ 150 nmol/l	0.07243	0.0559376	0.195487
Unadjusted	continuous	Y15 ln(CAC+1)	2732		Rank Normalized Y7 Plasma Lp(a)	0.0208426	0.0193437	0.281358
Age/Sex/Race Adjusted	continuous	Y15 ln(CAC+1)	2732		Rank Normalized Y7 Plasma Lp(a)	0.049309	0.0202751	0.0150799
Fully Adjusted	continuous	Y15 ln(CAC+1)	2732		Rank Normalized Y7 Plasma Lp(a)	0.0401759	0.0202507	0.0473647
Unadjusted	continuous	Y20 ln(CAC+1)	2766		Y7 Plasma Lp(a)	0.0236664	0.0196625	0.228834
Age/Sex/Race Adjusted	continuous	Y20 ln(CAC+1)	2766		Y7 Plasma Lp(a)	0.0520077	0.0196336	0.00812109
Fully Adjusted	continuous	Y20 ln(CAC+1)	2766		Y7 Plasma Lp(a)	0.027429	0.0193646	0.156756
Unadjusted	continuous	Y20 ln(CAC+1)	2766		Y7 Plasma Lp(a) Quintile 2	0.000701223	0.0584432	0.990428
Unadjusted	continuous	Y20 ln(CAC+1)	2766		Y7 Plasma Lp(a) Quintile 3	-0.0354504	0.0586868	0.545852
Unadjusted	continuous	Y20 ln(CAC+1)	2766		Y7 Plasma Lp(a) Quintile 4	-0.0707137	0.0593713	0.23374
Unadjusted	continuous	Y20 ln(CAC+1)	2766		Y7 Plasma Lp(a) Quintile 5	0.0623108	0.0602732	0.301318
Age/Sex/Race Adjusted	continuous	Y20 ln(CAC+1)	2766		Y7 Plasma Lp(a) Quintile 2	0.0128291	0.0557562	0.818037
Age/Sex/Race Adjusted	continuous	Y20 ln(CAC+1)	2766		Y7 Plasma Lp(a) Quintile 3	0.0333094	0.0583877	0.568394
Age/Sex/Race Adjusted	continuous	Y20 ln(CAC+1)	2766		Y7 Plasma Lp(a) Quintile 4	0.0655272	0.0601846	0.276351
Age/Sex/Race Adjusted	continuous	Y20 ln(CAC+1)	2766		Y7 Plasma Lp(a) Quintile 5	0.138666	0.0603183	0.0215845
Fully Adjusted	continuous	Y20 ln(CAC+1)	2766		Y7 Plasma Lp(a) Quintile 2	0.00332419	0.0538487	0.950781
Fully Adjusted	continuous	Y20 ln(CAC+1)	2766		Y7 Plasma Lp(a) Quintile 3	0.0323623	0.0564799	0.5667
Fully Adjusted	continuous	Y20 ln(CAC+1)	2766		Y7 Plasma Lp(a) Quintile 4	0.0361814	0.0585174	0.536427
Fully Adjusted	continuous	Y20 ln(CAC+1)	2766		Y7 Plasma Lp(a) Quintile 5	0.0842033	0.0592648	0.155489
Unadjusted	continuous	Y20 ln(CAC+1)	2766		Y7 Plasma Lp(a) ≥ 150 nmol/l	0.105694	0.0576656	0.066928
Age/Sex/Race Adjusted	continuous	Y20 ln(CAC+1)	2766		Y7 Plasma Lp(a) ≥ 150 nmol/l	0.119684	0.0554447	0.0309661
Fully Adjusted	continuous	Y20 ln(CAC+1)	2766		Y7 Plasma Lp(a) ≥ 150 nmol/l	0.0675242	0.0541051	0.21213
Unadjusted	continuous	Y20 ln(CAC+1)	2766		Rank Normalized Y7 Plasma Lp(a)	0.0104766	0.0192741	0.58679
Age/Sex/Race Adjusted	continuous	Y20 ln(CAC+1)	2766		Rank Normalized Y7 Plasma Lp(a)	0.0477509	0.0197638	0.0157534
Fully Adjusted	continuous	Y20 ln(CAC+1)	2766		Rank Normalized Y7 Plasma Lp(a)	0.0273848	0.0194914	0.160144
Unadjusted	continuous	Y25 ln(CAC+1)	2782		Y7 Plasma Lp(a)	0.0519012	0.0192723	0.00712274
Age/Sex/Race Adjusted	continuous	Y25 ln(CAC+1)	2782		Y7 Plasma Lp(a)	0.0804274	0.0190408	2.47783e-05
Fully Adjusted	continuous	Y25 ln(CAC+1)	2782		Y7 Plasma Lp(a)	0.0503275	0.0185098	0.00658952
Unadjusted	continuous	Y25 ln(CAC+1)	2782		Y7 Plasma Lp(a) Quintile 2	-0.0262637	0.0592854	0.657796
Unadjusted	continuous	Y25 ln(CAC+1)	2782		Y7 Plasma Lp(a) Quintile 3	-0.10184	0.0588805	0.0838113
Unadjusted	continuous	Y25 ln(CAC+1)	2782		Y7 Plasma Lp(a) Quintile 4	-0.050122	0.0595947	0.400394
Unadjusted	continuous	Y25 ln(CAC+1)	2782		Y7 Plasma Lp(a) Quintile 5	0.0703946	0.0597099	0.238522
Age/Sex/Race Adjusted	continuous	Y25 ln(CAC+1)	2782		Y7 Plasma Lp(a) Quintile 2	-0.0118853	0.0558657	0.831539
Age/Sex/Race Adjusted	continuous	Y25 ln(CAC+1)	2782		Y7 Plasma Lp(a) Quintile 3	-0.0213761	0.0582288	0.713568
Age/Sex/Race Adjusted	continuous	Y25 ln(CAC+1)	2782		Y7 Plasma Lp(a) Quintile 4	0.0737789	0.059718	0.216766
Age/Sex/Race Adjusted	continuous	Y25 ln(CAC+1)	2782		Y7 Plasma Lp(a) Quintile 5	0.148248	0.0593278	0.0125188
Fully Adjusted	continuous	Y25 ln(CAC+1)	2782		Y7 Plasma Lp(a) Quintile 2	-0.0280171	0.0532144	0.598587
Fully Adjusted	continuous	Y25 ln(CAC+1)	2782		Y7 Plasma Lp(a) Quintile 3	-0.0234392	0.0555777	0.67325
Fully Adjusted	continuous	Y25 ln(CAC+1)	2782		Y7 Plasma Lp(a) Quintile 4	0.0362213	0.0572521	0.527005
Fully Adjusted	continuous	Y25 ln(CAC+1)	2782		Y7 Plasma Lp(a) Quintile 5	0.0807337	0.0573374	0.15923
Unadjusted	continuous	Y25 ln(CAC+1)	2782		Y7 Plasma Lp(a) ≥ 150 nmol/l	0.163007	0.0555034	0.00334255
Age/Sex/Race Adjusted	continuous	Y25 ln(CAC+1)	2782		Y7 Plasma Lp(a) ≥ 150 nmol/l	0.171975	0.0527252	0.00112075
Fully Adjusted	continuous	Y25 ln(CAC+1)	2782		Y7 Plasma Lp(a) ≥ 150 nmol/l	0.106697	0.0507433	0.0355836
Unadjusted	continuous	Y25 ln(CAC+1)	2782		Rank Normalized Y7 Plasma Lp(a)	0.028587	0.0191126	0.134843
Age/Sex/Race Adjusted	continuous	Y25 ln(CAC+1)	2782		Rank Normalized Y7 Plasma Lp(a)	0.0677617	0.0194157	0.000490446
Fully Adjusted	continuous	Y25 ln(CAC+1)	2782		Rank Normalized Y7 Plasma Lp(a)	0.0434329	0.0188402	0.0212218
Unadjusted	continuous	Y7 ln(C-Reactive Protein)	3831		Y7 Plasma Lp(a)	0.0973039	0.0160372	1.42616e-09
Age/Sex/Race Adjusted	continuous	Y7 ln(C-Reactive Protein)	3831		Y7 Plasma Lp(a)	0.040296	0.0164895	0.014581
Fully Adjusted	continuous	Y7 ln(C-Reactive Protein)	3831		Y7 Plasma Lp(a)	0.0325268	0.015971	0.0417575
Unadjusted	continuous	Y7 ln(C-Reactive Protein)	3831		Y7 Plasma Lp(a) Quintile 2	0.0839669	0.0506071	0.0971591
Unadjusted	continuous	Y7 ln(C-Reactive Protein)	3831		Y7 Plasma Lp(a) Quintile 3	0.215584	0.0504565	1.97842e-05
Unadjusted	continuous	Y7 ln(C-Reactive Protein)	3831		Y7 Plasma Lp(a) Quintile 4	0.280916	0.0507436	3.30252e-08
Unadjusted	continuous	Y7 ln(C-Reactive Protein)	3831		Y7 Plasma Lp(a) Quintile 5	0.281314	0.0505064	2.7246e-08
Age/Sex/Race Adjusted	continuous	Y7 ln(C-Reactive Protein)	3831		Y7 Plasma Lp(a) Quintile 2	0.0397572	0.0497124	0.423908
Age/Sex/Race Adjusted	continuous	Y7 ln(C-Reactive Protein)	3831		Y7 Plasma Lp(a) Quintile 3	0.0575855	0.051781	0.266166
Age/Sex/Race Adjusted	continuous	Y7 ln(C-Reactive Protein)	3831		Y7 Plasma Lp(a) Quintile 4	0.090746	0.0528147	0.0858419
Age/Sex/Race Adjusted	continuous	Y7 ln(C-Reactive Protein)	3831		Y7 Plasma Lp(a) Quintile 5	0.10348	0.0525205	0.0488781
Fully Adjusted	continuous	Y7 ln(C-Reactive Protein)	3831		Y7 Plasma Lp(a) Quintile 2	0.0338303	0.0471868	0.473452
Fully Adjusted	continuous	Y7 ln(C-Reactive Protein)	3831		Y7 Plasma Lp(a) Quintile 3	0.0528667	0.0492462	0.283106
Fully Adjusted	continuous	Y7 ln(C-Reactive Protein)	3831		Y7 Plasma Lp(a) Quintile 4	0.0799582	0.0503533	0.112382
Fully Adjusted	continuous	Y7 ln(C-Reactive Protein)	3831		Y7 Plasma Lp(a) Quintile 5	0.0832162	0.0506544	0.100502
Unadjusted	continuous	Y7 ln(C-Reactive Protein)	3831		Y7 Plasma Lp(a) ≥ 150 nmol/l	0.140818	0.0466345	0.00254778
Age/Sex/Race Adjusted	continuous	Y7 ln(C-Reactive Protein)	3831		Y7 Plasma Lp(a) ≥ 150 nmol/l	0.0549338	0.046026	0.232733
Fully Adjusted	continuous	Y7 ln(C-Reactive Protein)	3831		Y7 Plasma Lp(a) ≥ 150 nmol/l	0.0460007	0.0441806	0.297849
Unadjusted	continuous	Y7 ln(C-Reactive Protein)	3831		Rank Normalized Y7 Plasma Lp(a)	0.114723	0.0160292	9.82607e-13
Age/Sex/Race Adjusted	continuous	Y7 ln(C-Reactive Protein)	3831		Rank Normalized Y7 Plasma Lp(a)	0.0475911	0.0169722	0.00507171
Fully Adjusted	continuous	Y7 ln(C-Reactive Protein)	3831		Rank Normalized Y7 Plasma Lp(a)	0.0418542	0.0164198	0.0108416
Unadjusted	continuous	Y15 ln(C-Reactive Protein)	3222		Y7 Plasma Lp(a)	0.0971235	0.018057	8.03836e-08
Age/Sex/Race Adjusted	continuous	Y15 ln(C-Reactive Protein)	3222		Y7 Plasma Lp(a)	0.0288373	0.0185053	0.119255
Fully Adjusted	continuous	Y15 ln(C-Reactive Protein)	3222		Y7 Plasma Lp(a)	0.0224962	0.0182921	0.218849
Unadjusted	continuous	Y15 ln(C-Reactive Protein)	3222		Y7 Plasma Lp(a) Quintile 2	0.180286	0.0544644	0.000942663
Unadjusted	continuous	Y15 ln(C-Reactive Protein)	3222		Y7 Plasma Lp(a) Quintile 3	0.289645	0.0546784	1.25469e-07
Unadjusted	continuous	Y15 ln(C-Reactive Protein)	3222		Y7 Plasma Lp(a) Quintile 4	0.346524	0.0547219	2.74791e-10
Unadjusted	continuous	Y15 ln(C-Reactive Protein)	3222		Y7 Plasma Lp(a) Quintile 5	0.341778	0.0554755	8.13062e-10
Age/Sex/Race Adjusted	continuous	Y15 ln(C-Reactive Protein)	3222		Y7 Plasma Lp(a) Quintile 2	0.130775	0.0534043	0.0143874
Age/Sex/Race Adjusted	continuous	Y15 ln(C-Reactive Protein)	3222		Y7 Plasma Lp(a) Quintile 3	0.114471	0.0558824	0.040599
Age/Sex/Race Adjusted	continuous	Y15 ln(C-Reactive Protein)	3222		Y7 Plasma Lp(a) Quintile 4	0.126947	0.0569861	0.025971
Age/Sex/Race Adjusted	continuous	Y15 ln(C-Reactive Protein)	3222		Y7 Plasma Lp(a) Quintile 5	0.144479	0.0572826	0.0117098
Fully Adjusted	continuous	Y15 ln(C-Reactive Protein)	3222		Y7 Plasma Lp(a) Quintile 2	0.123324	0.0517687	0.017267
Fully Adjusted	continuous	Y15 ln(C-Reactive Protein)	3222		Y7 Plasma Lp(a) Quintile 3	0.108905	0.0542279	0.0446977
Fully Adjusted	continuous	Y15 ln(C-Reactive Protein)	3222		Y7 Plasma Lp(a) Quintile 4	0.111506	0.0555238	0.0447008
Fully Adjusted	continuous	Y15 ln(C-Reactive Protein)	3222		Y7 Plasma Lp(a) Quintile 5	0.125092	0.0564121	0.0266607
Unadjusted	continuous	Y15 ln(C-Reactive Protein)	3222		Y7 Plasma Lp(a) ≥ 150 nmol/l	0.178335	0.0521851	0.000640191
Age/Sex/Race Adjusted	continuous	Y15 ln(C-Reactive Protein)	3222		Y7 Plasma Lp(a) ≥ 150 nmol/l	0.085799	0.0513082	0.0945766
Fully Adjusted	continuous	Y15 ln(C-Reactive Protein)	3222		Y7 Plasma Lp(a) ≥ 150 nmol/l	0.0766889	0.0502451	0.127035
Unadjusted	continuous	Y15 ln(C-Reactive Protein)	3222		Rank Normalized Y7 Plasma Lp(a)	0.125811	0.0176356	1.19947e-12
Age/Sex/Race Adjusted	continuous	Y15 ln(C-Reactive Protein)	3222		Rank Normalized Y7 Plasma Lp(a)	0.0484074	0.0185937	0.00927199
Fully Adjusted	continuous	Y15 ln(C-Reactive Protein)	3222		Rank Normalized Y7 Plasma Lp(a)	0.0438476	0.0183594	0.0169842
Unadjusted	continuous	Y20 ln(C-Reactive Protein)	3068		Y7 Plasma Lp(a)	0.114916	0.0182746	3.66568e-10
Age/Sex/Race Adjusted	continuous	Y20 ln(C-Reactive Protein)	3068		Y7 Plasma Lp(a)	0.0435419	0.0185905	0.0192361
Fully Adjusted	continuous	Y20 ln(C-Reactive Protein)	3068		Y7 Plasma Lp(a)	0.037525	0.0183538	0.0409857
Unadjusted	continuous	Y20 ln(C-Reactive Protein)	3068		Y7 Plasma Lp(a) Quintile 2	0.164763	0.0554541	0.00298986
Unadjusted	continuous	Y20 ln(C-Reactive Protein)	3068		Y7 Plasma Lp(a) Quintile 3	0.248587	0.0557069	8.39667e-06
Unadjusted	continuous	Y20 ln(C-Reactive Protein)	3068		Y7 Plasma Lp(a) Quintile 4	0.355247	0.0562618	3.10869e-10
Unadjusted	continuous	Y20 ln(C-Reactive Protein)	3068		Y7 Plasma Lp(a) Quintile 5	0.347324	0.0565407	9.1476e-10
Age/Sex/Race Adjusted	continuous	Y20 ln(C-Reactive Protein)	3068		Y7 Plasma Lp(a) Quintile 2	0.112709	0.0540691	0.0371949
Age/Sex/Race Adjusted	continuous	Y20 ln(C-Reactive Protein)	3068		Y7 Plasma Lp(a) Quintile 3	0.0550641	0.0566046	0.330737
Age/Sex/Race Adjusted	continuous	Y20 ln(C-Reactive Protein)	3068		Y7 Plasma Lp(a) Quintile 4	0.112982	0.0581398	0.0520736
Age/Sex/Race Adjusted	continuous	Y20 ln(C-Reactive Protein)	3068		Y7 Plasma Lp(a) Quintile 5	0.135202	0.0578332	0.0194619
Fully Adjusted	continuous	Y20 ln(C-Reactive Protein)	3068		Y7 Plasma Lp(a) Quintile 2	0.104045	0.0522798	0.0466621
Fully Adjusted	continuous	Y20 ln(C-Reactive Protein)	3068		Y7 Plasma Lp(a) Quintile 3	0.0546685	0.0548427	0.318929
Fully Adjusted	continuous	Y20 ln(C-Reactive Protein)	3068		Y7 Plasma Lp(a) Quintile 4	0.0971536	0.0565447	0.0858666
Fully Adjusted	continuous	Y20 ln(C-Reactive Protein)	3068		Y7 Plasma Lp(a) Quintile 5	0.120968	0.0567793	0.0332113
Unadjusted	continuous	Y20 ln(C-Reactive Protein)	3068		Y7 Plasma Lp(a) ≥ 150 nmol/l	0.173488	0.0534774	0.00119072
Age/Sex/Race Adjusted	continuous	Y20 ln(C-Reactive Protein)	3068		Y7 Plasma Lp(a) ≥ 150 nmol/l	0.0766572	0.0522076	0.142121
Fully Adjusted	continuous	Y20 ln(C-Reactive Protein)	3068		Y7 Plasma Lp(a) ≥ 150 nmol/l	0.0707188	0.0510307	0.165906
Unadjusted	continuous	Y20 ln(C-Reactive Protein)	3068		Rank Normalized Y7 Plasma Lp(a)	0.133781	0.0179928	1.34707e-13
Age/Sex/Race Adjusted	continuous	Y20 ln(C-Reactive Protein)	3068		Rank Normalized Y7 Plasma Lp(a)	0.0499197	0.0188291	0.00806207
Fully Adjusted	continuous	Y20 ln(C-Reactive Protein)	3068		Rank Normalized Y7 Plasma Lp(a)	0.0456571	0.0185703	0.0140028
Unadjusted	continuous	Y25 ln(C-Reactive Protein)	3027		Y7 Plasma Lp(a)	0.126787	0.0183279	5.57945e-12
Age/Sex/Race Adjusted	continuous	Y25 ln(C-Reactive Protein)	3027		Y7 Plasma Lp(a)	0.0446198	0.0186433	0.0167566
Fully Adjusted	continuous	Y25 ln(C-Reactive Protein)	3027		Y7 Plasma Lp(a)	0.0411684	0.0185587	0.0266099
Unadjusted	continuous	Y25 ln(C-Reactive Protein)	3027		Y7 Plasma Lp(a) Quintile 2	0.125081	0.0561284	0.0259217
Unadjusted	continuous	Y25 ln(C-Reactive Protein)	3027		Y7 Plasma Lp(a) Quintile 3	0.295624	0.0558706	1.30179e-07
Unadjusted	continuous	Y25 ln(C-Reactive Protein)	3027		Y7 Plasma Lp(a) Quintile 4	0.390999	0.0566694	6.32415e-12
Unadjusted	continuous	Y25 ln(C-Reactive Protein)	3027		Y7 Plasma Lp(a) Quintile 5	0.369761	0.0566187	7.65051e-11
Age/Sex/Race Adjusted	continuous	Y25 ln(C-Reactive Protein)	3027		Y7 Plasma Lp(a) Quintile 2	0.0726343	0.0545136	0.182827
Age/Sex/Race Adjusted	continuous	Y25 ln(C-Reactive Protein)	3027		Y7 Plasma Lp(a) Quintile 3	0.0786441	0.0567547	0.165945
Age/Sex/Race Adjusted	continuous	Y25 ln(C-Reactive Protein)	3027		Y7 Plasma Lp(a) Quintile 4	0.12384	0.0584604	0.0342258
Age/Sex/Race Adjusted	continuous	Y25 ln(C-Reactive Protein)	3027		Y7 Plasma Lp(a) Quintile 5	0.127536	0.0580356	0.0280569
Fully Adjusted	continuous	Y25 ln(C-Reactive Protein)	3027		Y7 Plasma Lp(a) Quintile 2	0.073679	0.0531781	0.165998
Fully Adjusted	continuous	Y25 ln(C-Reactive Protein)	3027		Y7 Plasma Lp(a) Quintile 3	0.0913888	0.0554979	0.0997222
Fully Adjusted	continuous	Y25 ln(C-Reactive Protein)	3027		Y7 Plasma Lp(a) Quintile 4	0.124206	0.0574086	0.0305773
Fully Adjusted	continuous	Y25 ln(C-Reactive Protein)	3027		Y7 Plasma Lp(a) Quintile 5	0.127489	0.057507	0.0267026
Unadjusted	continuous	Y25 ln(C-Reactive Protein)	3027		Y7 Plasma Lp(a) ≥ 150 nmol/l	0.204889	0.0531024	0.000116524
Age/Sex/Race Adjusted	continuous	Y25 ln(C-Reactive Protein)	3027		Y7 Plasma Lp(a) ≥ 150 nmol/l	0.0925777	0.0516148	0.0729725
Fully Adjusted	continuous	Y25 ln(C-Reactive Protein)	3027		Y7 Plasma Lp(a) ≥ 150 nmol/l	0.0899865	0.0508401	0.0768302
Unadjusted	continuous	Y25 ln(C-Reactive Protein)	3027		Rank Normalized Y7 Plasma Lp(a)	0.146029	0.0180657	9.02574e-16
Age/Sex/Race Adjusted	continuous	Y25 ln(C-Reactive Protein)	3027		Rank Normalized Y7 Plasma Lp(a)	0.0496755	0.0189293	0.00872722
Fully Adjusted	continuous	Y25 ln(C-Reactive Protein)	3027		Rank Normalized Y7 Plasma Lp(a)	0.0502016	0.0188303	0.00771697
Unadjusted	binary	Y15 CAC>0	2732	299	Y7 Plasma Lp(a)	0.0602504	0.0616803	0.328659
Age/Sex/Race Adjusted	binary	Y15 CAC>0	2732	299	Y7 Plasma Lp(a)	0.139445	0.06409	0.0295728
Fully Adjusted	binary	Y15 CAC>0	2732	299	Y7 Plasma Lp(a)	0.112696	0.0673105	0.0940774
Unadjusted	binary	Y15 CAC>0	2732	299	Y7 Plasma Lp(a) Quintile 2	0.0386592	0.189633	0.838461
Unadjusted	binary	Y15 CAC>0	2732	299	Y7 Plasma Lp(a) Quintile 3	-0.0812084	0.194199	0.675823
Unadjusted	binary	Y15 CAC>0	2732	299	Y7 Plasma Lp(a) Quintile 4	-0.0624399	0.195262	0.749139
Unadjusted	binary	Y15 CAC>0	2732	299	Y7 Plasma Lp(a) Quintile 5	0.185823	0.187436	0.321494
Age/Sex/Race Adjusted	binary	Y15 CAC>0	2732	299	Y7 Plasma Lp(a) Quintile 2	0.138838	0.196226	0.47923
Age/Sex/Race Adjusted	binary	Y15 CAC>0	2732	299	Y7 Plasma Lp(a) Quintile 3	0.169185	0.207616	0.415134
Age/Sex/Race Adjusted	binary	Y15 CAC>0	2732	299	Y7 Plasma Lp(a) Quintile 4	0.37747	0.214196	0.0780248
Age/Sex/Race Adjusted	binary	Y15 CAC>0	2732	299	Y7 Plasma Lp(a) Quintile 5	0.470546	0.203773	0.0209342
Fully Adjusted	binary	Y15 CAC>0	2732	299	Y7 Plasma Lp(a) Quintile 2	0.190685	0.202589	0.346581
Fully Adjusted	binary	Y15 CAC>0	2732	299	Y7 Plasma Lp(a) Quintile 3	0.205067	0.215145	0.340512
Fully Adjusted	binary	Y15 CAC>0	2732	299	Y7 Plasma Lp(a) Quintile 4	0.424164	0.222207	0.056279
Fully Adjusted	binary	Y15 CAC>0	2732	299	Y7 Plasma Lp(a) Quintile 5	0.424545	0.213842	0.0471089
Unadjusted	binary	Y15 CAC>0	2732	299	Y7 Plasma Lp(a) ≥ 150 nmol/l	0.227034	0.173061	0.189563
Age/Sex/Race Adjusted	binary	Y15 CAC>0	2732	299	Y7 Plasma Lp(a) ≥ 150 nmol/l	0.295706	0.18231	0.104804
Fully Adjusted	binary	Y15 CAC>0	2732	299	Y7 Plasma Lp(a) ≥ 150 nmol/l	0.19802	0.191252	0.30049
Unadjusted	binary	Y15 CAC>0	2732	299	Rank Normalized Y7 Plasma Lp(a)	0.0557742	0.0619473	0.367934
Age/Sex/Race Adjusted	binary	Y15 CAC>0	2732	299	Rank Normalized Y7 Plasma Lp(a)	0.169563	0.0671757	0.0115969
Fully Adjusted	binary	Y15 CAC>0	2732	299	Rank Normalized Y7 Plasma Lp(a)	0.1572	0.0699739	0.0246687
Unadjusted	binary	Y20 CAC>0	3224	564	Y7 Plasma Lp(a)	0.0652343	0.0461605	0.157595
Age/Sex/Race Adjusted	binary	Y20 CAC>0	3224	564	Y7 Plasma Lp(a)	0.132125	0.0496374	0.00777216
Fully Adjusted	binary	Y20 CAC>0	3224	564	Y7 Plasma Lp(a)	0.0728796	0.0522585	0.163137
Unadjusted	binary	Y20 CAC>0	3224	564	Y7 Plasma Lp(a) Quintile 2	-0.0312593	0.14403	0.828182
Unadjusted	binary	Y20 CAC>0	3224	564	Y7 Plasma Lp(a) Quintile 3	-0.0992463	0.145692	0.49574
Unadjusted	binary	Y20 CAC>0	3224	564	Y7 Plasma Lp(a) Quintile 4	-0.086605	0.146515	0.554453
Unadjusted	binary	Y20 CAC>0	3224	564	Y7 Plasma Lp(a) Quintile 5	0.149725	0.142722	0.294148
Age/Sex/Race Adjusted	binary	Y20 CAC>0	3224	564	Y7 Plasma Lp(a) Quintile 2	0.0226354	0.150684	0.880593
Age/Sex/Race Adjusted	binary	Y20 CAC>0	3224	564	Y7 Plasma Lp(a) Quintile 3	0.0896055	0.1584	0.571603
Age/Sex/Race Adjusted	binary	Y20 CAC>0	3224	564	Y7 Plasma Lp(a) Quintile 4	0.26172	0.163314	0.109032
Age/Sex/Race Adjusted	binary	Y20 CAC>0	3224	564	Y7 Plasma Lp(a) Quintile 5	0.36077	0.157719	0.022171
Fully Adjusted	binary	Y20 CAC>0	3224	564	Y7 Plasma Lp(a) Quintile 2	0.0304236	0.157086	0.84643
Fully Adjusted	binary	Y20 CAC>0	3224	564	Y7 Plasma Lp(a) Quintile 3	0.106657	0.165529	0.519355
Fully Adjusted	binary	Y20 CAC>0	3224	564	Y7 Plasma Lp(a) Quintile 4	0.245997	0.170318	0.148642
Fully Adjusted	binary	Y20 CAC>0	3224	564	Y7 Plasma Lp(a) Quintile 5	0.24674	0.166591	0.138576
Unadjusted	binary	Y20 CAC>0	3224	564	Y7 Plasma Lp(a) ≥ 150 nmol/l	0.256387	0.130611	0.0496485
Age/Sex/Race Adjusted	binary	Y20 CAC>0	3224	564	Y7 Plasma Lp(a) ≥ 150 nmol/l	0.302442	0.139348	0.0299756
Fully Adjusted	binary	Y20 CAC>0	3224	564	Y7 Plasma Lp(a) ≥ 150 nmol/l	0.170949	0.146258	0.242477
Unadjusted	binary	Y20 CAC>0	3224	564	Rank Normalized Y7 Plasma Lp(a)	0.0505854	0.0468188	0.279942
Age/Sex/Race Adjusted	binary	Y20 CAC>0	3224	564	Rank Normalized Y7 Plasma Lp(a)	0.14428	0.0520103	0.00553621
Fully Adjusted	binary	Y20 CAC>0	3224	564	Rank Normalized Y7 Plasma Lp(a)	0.104074	0.054422	0.0558316
Unadjusted	binary	Y25 CAC>0	3409	904	Y7 Plasma Lp(a)	0.121749	0.0381039	0.00139739
Age/Sex/Race Adjusted	binary	Y25 CAC>0	3409	904	Y7 Plasma Lp(a)	0.20657	0.0423187	1.05389e-06
Fully Adjusted	binary	Y25 CAC>0	3409	904	Y7 Plasma Lp(a)	0.153905	0.0453392	0.000687487
Unadjusted	binary	Y25 CAC>0	3409	904	Y7 Plasma Lp(a) Quintile 2	-0.0533664	0.121442	0.660343
Unadjusted	binary	Y25 CAC>0	3409	904	Y7 Plasma Lp(a) Quintile 3	-0.162824	0.122835	0.184989
Unadjusted	binary	Y25 CAC>0	3409	904	Y7 Plasma Lp(a) Quintile 4	-0.123984	0.123142	0.314011
Unadjusted	binary	Y25 CAC>0	3409	904	Y7 Plasma Lp(a) Quintile 5	0.235353	0.119013	0.0479818
Age/Sex/Race Adjusted	binary	Y25 CAC>0	3409	904	Y7 Plasma Lp(a) Quintile 2	-0.0155464	0.129054	0.904116
Age/Sex/Race Adjusted	binary	Y25 CAC>0	3409	904	Y7 Plasma Lp(a) Quintile 3	0.0159542	0.136112	0.906691
Age/Sex/Race Adjusted	binary	Y25 CAC>0	3409	904	Y7 Plasma Lp(a) Quintile 4	0.20485	0.139628	0.142345
Age/Sex/Race Adjusted	binary	Y25 CAC>0	3409	904	Y7 Plasma Lp(a) Quintile 5	0.468159	0.134609	0.000505339
Fully Adjusted	binary	Y25 CAC>0	3409	904	Y7 Plasma Lp(a) Quintile 2	-0.0289595	0.136386	0.831845
Fully Adjusted	binary	Y25 CAC>0	3409	904	Y7 Plasma Lp(a) Quintile 3	0.0237493	0.144052	0.869049
Fully Adjusted	binary	Y25 CAC>0	3409	904	Y7 Plasma Lp(a) Quintile 4	0.167992	0.147286	0.254046
Fully Adjusted	binary	Y25 CAC>0	3409	904	Y7 Plasma Lp(a) Quintile 5	0.354438	0.144041	0.0138678
Unadjusted	binary	Y25 CAC>0	3409	904	Y7 Plasma Lp(a) ≥ 150 nmol/l	0.388293	0.108046	0.000325922
Age/Sex/Race Adjusted	binary	Y25 CAC>0	3409	904	Y7 Plasma Lp(a) ≥ 150 nmol/l	0.467699	0.117197	6.5881e-05
Fully Adjusted	binary	Y25 CAC>0	3409	904	Y7 Plasma Lp(a) ≥ 150 nmol/l	0.355187	0.124355	0.00428697
Unadjusted	binary	Y25 CAC>0	3409	904	Rank Normalized Y7 Plasma Lp(a)	0.0885093	0.0390448	0.0233985
Age/Sex/Race Adjusted	binary	Y25 CAC>0	3409	904	Rank Normalized Y7 Plasma Lp(a)	0.196869	0.0445025	9.69961e-06
Fully Adjusted	binary	Y25 CAC>0	3409	904	Rank Normalized Y7 Plasma Lp(a)	0.157883	0.0473728	0.000859836
Unadjusted	event	Incident Any CHD	3920	145	Y7 Plasma Lp(a)	0.176607	0.0699821	0.0116158
Age/Sex/Race Adjusted	event	Incident Any CHD	3920	145	Y7 Plasma Lp(a)	0.204816	0.0710802	0.00395822
Fully Adjusted	event	Incident Any CHD	3920	145	Y7 Plasma Lp(a)	0.148542	0.0727858	0.0412697
Unadjusted	event	Incident Any CHD	3920	145	Y7 Plasma Lp(a) Quintile 2	0.220022	0.287214	0.443642
Unadjusted	event	Incident Any CHD	3920	145	Y7 Plasma Lp(a) Quintile 3	0.497912	0.272078	0.0672448
Unadjusted	event	Incident Any CHD	3920	145	Y7 Plasma Lp(a) Quintile 4	0.0741438	0.298217	0.803652
Unadjusted	event	Incident Any CHD	3920	145	Y7 Plasma Lp(a) Quintile 5	0.571105	0.2679	0.0330249
Age/Sex/Race Adjusted	event	Incident Any CHD	3920	145	Y7 Plasma Lp(a) Quintile 2	0.246737	0.28808	0.391728
Age/Sex/Race Adjusted	event	Incident Any CHD	3920	145	Y7 Plasma Lp(a) Quintile 3	0.624755	0.283284	0.0274261
Age/Sex/Race Adjusted	event	Incident Any CHD	3920	145	Y7 Plasma Lp(a) Quintile 4	0.272853	0.311809	0.38154
Age/Sex/Race Adjusted	event	Incident Any CHD	3920	145	Y7 Plasma Lp(a) Quintile 5	0.696416	0.281338	0.0133098
Fully Adjusted	event	Incident Any CHD	3920	145	Y7 Plasma Lp(a) Quintile 2	0.271288	0.289429	0.348593
Fully Adjusted	event	Incident Any CHD	3920	145	Y7 Plasma Lp(a) Quintile 3	0.697606	0.284153	0.0140871
Fully Adjusted	event	Incident Any CHD	3920	145	Y7 Plasma Lp(a) Quintile 4	0.348902	0.316054	0.269623
Fully Adjusted	event	Incident Any CHD	3920	145	Y7 Plasma Lp(a) Quintile 5	0.582169	0.286973	0.0424932
Unadjusted	event	Incident Any CHD	3920	145	Y7 Plasma Lp(a) ≥ 150 nmol/l	0.360004	0.213335	0.091506
Age/Sex/Race Adjusted	event	Incident Any CHD	3920	145	Y7 Plasma Lp(a) ≥ 150 nmol/l	0.351198	0.21699	0.105556
Fully Adjusted	event	Incident Any CHD	3920	145	Y7 Plasma Lp(a) ≥ 150 nmol/l	0.195508	0.222079	0.378668
Unadjusted	event	Incident Any CHD	3920	145	Rank Normalized Y7 Plasma Lp(a)	0.162001	0.0829087	0.0507042
Age/Sex/Race Adjusted	event	Incident Any CHD	3920	145	Rank Normalized Y7 Plasma Lp(a)	0.211388	0.0875961	0.0158126
Fully Adjusted	event	Incident Any CHD	3920	145	Rank Normalized Y7 Plasma Lp(a)	0.168185	0.086831	0.0527543
Unadjusted	event	Incident Hard CHD	3920	118	Y7 Plasma Lp(a)	0.172681	0.0778963	0.0266363
Age/Sex/Race Adjusted	event	Incident Hard CHD	3920	118	Y7 Plasma Lp(a)	0.169765	0.0805885	0.0351547
Fully Adjusted	event	Incident Hard CHD	3920	118	Y7 Plasma Lp(a)	0.116447	0.0828115	0.159673
Unadjusted	event	Incident Hard CHD	3920	118	Y7 Plasma Lp(a) Quintile 2	0.153228	0.305743	0.616254
Unadjusted	event	Incident Hard CHD	3920	118	Y7 Plasma Lp(a) Quintile 3	0.331501	0.295021	0.26116
Unadjusted	event	Incident Hard CHD	3920	118	Y7 Plasma Lp(a) Quintile 4	-0.0766159	0.324894	0.813574
Unadjusted	event	Incident Hard CHD	3920	118	Y7 Plasma Lp(a) Quintile 5	0.425883	0.288676	0.140132
Age/Sex/Race Adjusted	event	Incident Hard CHD	3920	118	Y7 Plasma Lp(a) Quintile 2	0.1369	0.307164	0.65582
Age/Sex/Race Adjusted	event	Incident Hard CHD	3920	118	Y7 Plasma Lp(a) Quintile 3	0.306745	0.309843	0.322173
Age/Sex/Race Adjusted	event	Incident Hard CHD	3920	118	Y7 Plasma Lp(a) Quintile 4	-0.0514287	0.342182	0.880531
Age/Sex/Race Adjusted	event	Incident Hard CHD	3920	118	Y7 Plasma Lp(a) Quintile 5	0.387504	0.306158	0.20562
Fully Adjusted	event	Incident Hard CHD	3920	118	Y7 Plasma Lp(a) Quintile 2	0.155486	0.309005	0.614836
Fully Adjusted	event	Incident Hard CHD	3920	118	Y7 Plasma Lp(a) Quintile 3	0.397628	0.311056	0.201138
Fully Adjusted	event	Incident Hard CHD	3920	118	Y7 Plasma Lp(a) Quintile 4	0.0296959	0.347158	0.931832
Fully Adjusted	event	Incident Hard CHD	3920	118	Y7 Plasma Lp(a) Quintile 5	0.272142	0.313296	0.385043
Unadjusted	event	Incident Hard CHD	3920	118	Y7 Plasma Lp(a) ≥ 150 nmol/l	0.360294	0.236371	0.127441
Age/Sex/Race Adjusted	event	Incident Hard CHD	3920	118	Y7 Plasma Lp(a) ≥ 150 nmol/l	0.301768	0.240187	0.208976
Fully Adjusted	event	Incident Hard CHD	3920	118	Y7 Plasma Lp(a) ≥ 150 nmol/l	0.126207	0.246609	0.608811
Unadjusted	event	Incident Hard CHD	3920	118	Rank Normalized Y7 Plasma Lp(a)	0.135206	0.0919435	0.141419
Age/Sex/Race Adjusted	event	Incident Hard CHD	3920	118	Rank Normalized Y7 Plasma Lp(a)	0.134026	0.0985278	0.17374
Fully Adjusted	event	Incident Hard CHD	3920	118	Rank Normalized Y7 Plasma Lp(a)	0.0945941	0.0978251	0.333558
Unadjusted	event	Death	3920	313	Y7 Plasma Lp(a)	-0.00150163	0.0564758	0.978788
Age/Sex/Race Adjusted	event	Death	3920	313	Y7 Plasma Lp(a)	-0.109048	0.0622598	0.0798589
Fully Adjusted	event	Death	3920	313	Y7 Plasma Lp(a)	-0.0925578	0.0628725	0.14098
Unadjusted	event	Death	3920	313	Y7 Plasma Lp(a) Quintile 2	-0.325904	0.190864	0.0877253
Unadjusted	event	Death	3920	313	Y7 Plasma Lp(a) Quintile 3	0.167355	0.168255	0.319904
Unadjusted	event	Death	3920	313	Y7 Plasma Lp(a) Quintile 4	-0.049283	0.17761	0.781412
Unadjusted	event	Death	3920	313	Y7 Plasma Lp(a) Quintile 5	-0.0314593	0.176138	0.858247
Age/Sex/Race Adjusted	event	Death	3920	313	Y7 Plasma Lp(a) Quintile 2	-0.448339	0.192288	0.0197217
Age/Sex/Race Adjusted	event	Death	3920	313	Y7 Plasma Lp(a) Quintile 3	-0.17061	0.179655	0.342289
Age/Sex/Race Adjusted	event	Death	3920	313	Y7 Plasma Lp(a) Quintile 4	-0.397074	0.190959	0.0375833
Age/Sex/Race Adjusted	event	Death	3920	313	Y7 Plasma Lp(a) Quintile 5	-0.405761	0.188702	0.0315329
Fully Adjusted	event	Death	3920	313	Y7 Plasma Lp(a) Quintile 2	-0.396014	0.193769	0.040979
Fully Adjusted	event	Death	3920	313	Y7 Plasma Lp(a) Quintile 3	-0.0743377	0.182524	0.683805
Fully Adjusted	event	Death	3920	313	Y7 Plasma Lp(a) Quintile 4	-0.277159	0.193603	0.152264
Fully Adjusted	event	Death	3920	313	Y7 Plasma Lp(a) Quintile 5	-0.326066	0.194596	0.0938149
Unadjusted	event	Death	3920	313	Y7 Plasma Lp(a) ≥ 150 nmol/l	0.0426964	0.161102	0.790988
Age/Sex/Race Adjusted	event	Death	3920	313	Y7 Plasma Lp(a) ≥ 150 nmol/l	-0.118025	0.162747	0.468324
Fully Adjusted	event	Death	3920	313	Y7 Plasma Lp(a) ≥ 150 nmol/l	-0.130077	0.166816	0.43553
Unadjusted	event	Death	3920	313	Rank Normalized Y7 Plasma Lp(a)	0.00842409	0.0564882	0.881451
Age/Sex/Race Adjusted	event	Death	3920	313	Rank Normalized Y7 Plasma Lp(a)	-0.130265	0.0624243	0.036909
Fully Adjusted	event	Death	3920	313	Rank Normalized Y7 Plasma Lp(a)	-0.101413	0.0636681	0.111195

## Sheet: Fig 2 - Proteins Unadj
Omics Set	Predictor	Adjustments
Proteomics	Y7 Plasma Lp(a) (nmol/l)	Unadjusted
Platform	Predictor	ID	Derivation β	Derivation β StErr	Derivation P-value	Derivation FDR P	Validation β	Validation β StErr	Validation P-value	Validation FDR P
cvd2	CD84	Q9UIB8	-0.140766	0.0242566	7.82077e-09	7.19511e-07	-0.172717	0.0389878	1.09572e-05	0.000394457
cvd3	MEPE	Q9NQ76	-0.0909424	0.0255083	0.000374187	0.00491789	-0.141961	0.0350763	5.77085e-05	0.00103875
cvd3	IL-6RA	P08887	-0.0761928	0.0278212	0.00623698	0.0369672	-0.0918837	0.0239108	0.000132897	0.00159476
cvd3	DLK-1	P80370	-0.0838847	0.0254352	0.000995072	0.00963648	-0.132812	0.035464	0.00019549	0.00175941
cvd3	MCP-1	P13500	0.0882159	0.0264998	0.000891502	0.00911313	0.106172	0.0309786	0.000645927	0.00387556
cvd3	TLT-2	Q5T2D2	-0.10889	0.0254121	1.93582e-05	0.000406476	-0.122085	0.0353834	0.000593986	0.00387556
cvd3	CCL15	Q16663	0.0953243	0.0262421	0.000289492	0.00409743	0.105731	0.0321022	0.00103973	0.00534718
cvd2	CEACAM8	P31997	-0.110275	0.0252588	1.34714e-05	0.000406476	-0.116246	0.0359039	0.00126275	0.00568239
cvd3	Notch 3	Q9UM47	0.0818629	0.0259927	0.0016658	0.0127712	0.102722	0.0333364	0.00214256	0.00857023
cvd2	GIF	P27352	-0.0971154	0.0249887	0.000105883	0.00177113	-0.112561	0.0371797	0.00255807	0.00916496
cvd3	CXCL16	Q9H2A7	0.100679	0.0266032	0.000159676	0.00244836	0.0912601	0.0304236	0.0028004	0.00916496
cvd3	CCL24	O00175	-0.147126	0.024943	4.46247e-09	7.19511e-07	-0.105253	0.0367654	0.00432636	0.0120682
cvd3	IL-18BP	O95998	-0.0719009	0.0262556	0.00624001	0.0369672	-0.0924244	0.0323107	0.00435794	0.0120682
cvd2	PTX3	P26022	-0.122639	0.0249911	1.01682e-06	6.23647e-05	-0.101354	0.0369516	0.00624865	0.0160679
cvd2	AGRP	O00253	-0.0808539	0.0247883	0.00113031	0.00984452	-0.101674	0.0380874	0.00777539	0.0186609
cvd2	PAR-1	P25116	-0.0779356	0.0244367	0.0014537	0.0116296	-0.0988599	0.0393322	0.0121824	0.0274104
cvd3	IGFBP-2	P18065	-0.107292	0.0250744	1.9882e-05	0.000406476	-0.0877157	0.0368066	0.0174351	0.0369214
cvd2	PSGL-1	Q14242	-0.109952	0.0254124	1.60659e-05	0.000406476	-0.0806629	0.0355518	0.023584	0.047168
cvd2	RAGE	Q15109	-0.0954213	0.0242623	8.74907e-05	0.00160983	-0.0873319	0.0398568	0.0287759	0.0545227
cvd2	PRSS8	Q16651	-0.0832821	0.0244929	0.000689675	0.00846001	-0.0818504	0.0391815	0.0370736	0.0649038
cvd3	NT-proBNP		-0.0732889	0.0249187	0.003317	0.0234741	-0.0785196	0.0377492	0.0378913	0.0649038
cvd3	KLK6	Q92876	-0.0806577	0.0247747	0.00115485	0.00984452	-0.0787146	0.0381897	0.0396634	0.0649038
cvd3	TNFRSF14	Q92956	-0.074717	0.0256306	0.00360431	0.0245627	-0.0675797	0.035034	0.0541446	0.084748
cvd2	HB-EGF	Q99075	-0.0621463	0.0238624	0.0092892	0.0474781	-0.0778261	0.0414063	0.060588	0.090882
cvd2	PGF	P49763	-0.0824695	0.0247412	0.000877734	0.00911313	-0.0688048	0.0383117	0.0729449	0.104158
cvd2	IL-27	Q8NEV9,Q14213	-0.116809	0.025019	3.28121e-06	0.000150936	-0.0647194	0.0370373	0.081012	0.104158
cvd3	TR	P02786	0.115933	0.0255392	6.06025e-06	0.000223017	0.0613362	0.0350377	0.0804636	0.104158
cvd3	TNFRSF10C	O14798	0.0659819	0.0252276	0.008994	0.0472827	0.06433	0.0365301	0.0786798	0.104158
cvd2	TRAIL-R2	O14763	-0.0755163	0.0232344	0.00117706	0.00984452	-0.0667593	0.0432996	0.123582	0.145245
cvd2	REN	P00797	-0.0702218	0.0247737	0.00464653	0.0294814	-0.0599963	0.0383284	0.117967	0.145245
cvd3	FAS	P25445	-0.0795924	0.0263892	0.00260062	0.0191405	-0.0487837	0.0317665	0.125072	0.145245
cvd2	CCL17	Q92583	0.081988	0.0244959	0.000835705	0.00911313	0.0531424	0.0392506	0.176204	0.19823
cvd2	MERTK	Q12866	-0.0657562	0.024975	0.00854725	0.0462557	-0.0338772	0.0376621	0.368698	0.3961
cvd3	SELE	P16581	0.0732886	0.0268592	0.00642908	0.0369672	0.0263418	0.0296172	0.374094	0.3961
cvd2	IL-4RA	P24394	-0.073948	0.026009	0.00452315	0.0294814	-0.0179168	0.0334973	0.59291	0.60985
cvd3	PRTN3	P24158	-0.068042	0.0255766	0.00788416	0.0439601	-0.00505153	0.0352665	0.886144	0.886144
cvd2	BMP-6	P22004	0.0330435	0.0256784	0.198341	0.376235	0.012623	0.0351068	0.719287
cvd2	ANGPT1	Q15389	-0.0131787	0.0242621	0.587082	0.734771	-0.0219618	0.0403426	0.586355
cvd2	ADM	P35318	-0.0483791	0.0248797	0.052007	0.154343	-0.0728961	0.0380296	0.0556738
cvd2	CD40-L	P29965	-0.034842	0.0247828	0.159949	0.334438	-0.0507401	0.0384927	0.187884
cvd2	SLAMF7	Q9NQ25	0.0296478	0.0251593	0.238809	0.435059	0.0777097	0.0370319	0.0362286
cvd2	ADAM-TS13	Q76LX8	-0.00954398	0.0246552	0.698734	0.815193	-0.0015136	0.0390283	0.969075
cvd2	BOC	Q9BWV1	-4.80891e-05	0.0247997	0.998453	0.998453	0.0115703	0.0385161	0.763961
cvd2	SRC	P12931	-0.024602	0.0248578	0.322466	0.528785	-0.0555821	0.0382439	0.146579
cvd2	IL-1ra	P18510	-0.0217959	0.0249496	0.382469	0.572149	-0.0696208	0.0377157	0.06533
cvd2	IL6	P05231	0.0429738	0.0252535	0.0890047	0.227457	0.00804056	0.0366983	0.826638
cvd2	TNFRSF10A	O00220	0.0419777	0.025867	0.104821	0.250482	0.0427538	0.0341781	0.211392
cvd2	STK4	Q13043	-0.0244517	0.0248412	0.325105	0.528785	-0.0664106	0.0382729	0.0831547
cvd2	IDUA	P35475	-0.0462175	0.0248597	0.0631898	0.173536	0.023851	0.0382113	0.532711
cvd2	TNFRSF11A	Q9Y6Q6	-0.0492503	0.0248258	0.0474443	0.144722	-0.0779807	0.0380827	0.0409712
cvd2	PRSS27	Q9BQR3	-0.0078268	0.0247828	0.752183	0.850952	-0.00987391	0.0385937	0.798149
cvd2	TIE2	Q02763	-0.0295623	0.0245612	0.228914	0.421202	-0.0228441	0.0393172	0.561417
cvd2	TF	P13726	-0.0110932	0.0246664	0.652965	0.790432	0.0360536	0.038975	0.355267
cvd2	IL1RL2	Q9HB29	-0.0477053	0.0248478	0.0550467	0.155824	-0.0240602	0.0382455	0.529494
cvd2	PDGF subunit B	P01127	-0.0135857	0.024562	0.58026	0.734771	-0.0498557	0.0393017	0.205034
cvd2	IL-17D	Q8TAD2	0.00294576	0.0261712	0.910396	0.947607	-0.0115391	0.0330832	0.727354
cvd2	CXCL1	P09341	-0.00320387	0.0244976	0.895963	0.942041	-0.0537292	0.0395386	0.174622
cvd2	LOX-1	P78380	-0.043072	0.0253085	0.0889715	0.227457	-0.0399248	0.0364598	0.273884
cvd2	Gal-9	O00182	-0.0250974	0.0246069	0.307913	0.510414	-0.0265328	0.0391632	0.498321
cvd2	SCF	P21583	0.0493858	0.0248271	0.0468498	0.144722	0.0714706	0.038229	0.061972
cvd2	IL18	Q14116	-0.0531186	0.0250994	0.0344694	0.117451	-0.0829511	0.0371863	0.026023
cvd2	FGF-21	Q9NSA1	-0.0351767	0.0249574	0.15889	0.334438	-0.0542387	0.0378552	0.15237
cvd2	PIgR	P01833	-0.0618685	0.0260842	0.0178152	0.0728443	-0.0606346	0.0332448	0.0686028
cvd2	SOD2	P04179	0.015759	0.0244023	0.518502	0.691596	0.0113805	0.0398871	0.775487
cvd2	CTRC	Q99895	-0.0339819	0.0248232	0.171203	0.342406	-0.0180815	0.0383682	0.637602
cvd2	FGF-23	Q9GZV9	0.0114232	0.0259974	0.660432	0.794245	0.000335726	0.0338529	0.99209
cvd2	SPON2	Q9BUD6	-0.0130547	0.0244809	0.593926	0.734771	-0.0142364	0.0396148	0.719428
cvd2	GH	P01241	0.0119483	0.024805	0.630091	0.767793	0.0629004	0.0383939	0.101817
cvd2	FS	P19883	-0.0314964	0.0246937	0.202322	0.379869	-0.0464396	0.0387918	0.23166
cvd2	GLO1	Q04760	-0.0229792	0.0247614	0.353534	0.550606	0.000465353	0.0386508	0.990397
cvd2	PAPPA	Q13219	-0.0200076	0.0258153	0.438438	0.631106	-0.0114416	0.0345734	0.740794
cvd2	SERPINA12	Q8IW75	0.0535472	0.024788	0.0309037	0.109352	0.00987115	0.0383754	0.797081
cvd2	DECR1	Q16698	-0.0127667	0.0251609	0.611942	0.750648	-0.0510275	0.0371405	0.169918
cvd2	KIM1	Q96D42	0.00466899	0.0252642	0.853404	0.918283	-0.0101945	0.0368275	0.782003
cvd2	THBS2	P35442	-0.00103503	0.0245277	0.966346	0.982362	-0.00753193	0.0394849	0.848774
cvd2	TM	P07204	-0.0587201	0.024654	0.0173453	0.0725349	-0.0428617	0.0388536	0.270343
cvd2	VSIG2	Q96IQ7	0.0180596	0.0246206	0.463352	0.660905	0.0619049	0.0390416	0.113286
cvd2	AMBP	P02760	-0.0194945	0.0243095	0.422712	0.617294	-0.0186743	0.0401871	0.642304
cvd2	PRELP	P51888	-0.00481201	0.0244786	0.844181	0.916107	-0.00897583	0.0396541	0.820994
cvd2	HO-1	P09601	-0.0133441	0.0246219	0.587922	0.734771	-0.0505084	0.039108	0.196959
cvd2	XCL1	P47992	-0.0591319	0.0250195	0.0182246	0.0728983	-0.0414183	0.0375497	0.270401
cvd2	IL16	Q14005	0.0100521	0.0251392	0.689314	0.813037	0.00489226	0.0372781	0.895626
cvd2	SORT1	Q99523	-0.0189108	0.0244318	0.43903	0.631106	-0.0123375	0.0397956	0.756639
cvd2	CCL3	P10147	0.0452085	0.0248315	0.068852	0.186305	0.0214208	0.0383157	0.576302
cvd2	MMP7	P09237	0.0238391	0.0243449	0.327617	0.528785	0.0207618	0.0400704	0.604532
cvd2	IgG Fc receptor II-b	P31994	-0.033012	0.0249212	0.185474	0.360203	-0.0127449	0.0380315	0.73764
cvd2	ITGB1BP2	Q9UKP3	-0.0222855	0.0251669	0.376016	0.567106	-0.0329808	0.0371377	0.374815
cvd2	DCN	P07585	-0.027305	0.0250344	0.275569	0.478347	-0.0361399	0.0375912	0.336692
cvd2	Dkk-1	O94907	-0.0172448	0.0245354	0.482248	0.672225	-0.0156401	0.0394415	0.691829
cvd2	LPL	P06858	0.0542068	0.0244994	0.0270665	0.0996047	0.0387709	0.0394303	0.325817
cvd2	GDF-2	Q9UK05	0.0134339	0.0251597	0.593453	0.734771	0.0500235	0.0371494	0.178568
cvd2	FABP2	P12104	-0.0468582	0.0242587	0.0535837	0.155013	-0.0659658	0.0402211	0.101445
cvd2	THPO	P40225	0.00745908	0.0246186	0.76194	0.850952	0.0639109	0.0390715	0.10235
cvd2	MARCO	Q9UEW3	0.00357289	0.0241517	0.882412	0.933126	0.0589421	0.0406654	0.14767
cvd2	GT	P51161	-6.41474e-05	0.0239419	0.997863	0.998453	-0.0277677	0.0414146	0.502776
cvd2	BNP	P16860	-0.0388008	0.0254732	0.127905	0.287006	-0.0423635	0.035734	0.236219
cvd2	MMP12	P39900	0.059141	0.0242422	0.0148114	0.0676655	0.0798846	0.0401879	0.0472316
cvd2	ACE2	Q9BYF1	0.0360302	0.024814	0.146693	0.315538	0.0580282	0.0383558	0.130765
cvd2	PD-L2	Q9BQ51	-0.0142757	0.0247831	0.564677	0.731695	0.0448125	0.0384838	0.244644
cvd2	CTSL1	P07711	-0.00430939	0.0247546	0.861821	0.921948	-0.0290859	0.0386721	0.452238
cvd2	hOSCAR	Q8IYS5	-0.0157028	0.0241886	0.516314	0.691596	-0.0381567	0.0405727	0.347314
cvd2	TNFRSF13B	O14836	0.031453	0.024133	0.192652	0.36925	0.0557654	0.0407098	0.171187
cvd2	TGM2	P21980	-0.0265506	0.0252161	0.292534	0.493819	-0.0132011	0.0369592	0.721066
cvd2	LEP	P41159	0.0541315	0.0249088	0.0299114	0.107916	0.0454344	0.0379338	0.231435
cvd2	CA5A	P35218	-0.0419084	0.0259915	0.107073	0.252582	-0.0420017	0.0335463	0.210975
cvd2	HSP 27	P04792	-0.0107196	0.0248506	0.666264	0.796056	-0.0607196	0.0382816	0.113168
cvd2	CD4	P01730	-0.0604561	0.0249732	0.015595	0.0683208	-0.0748653	0.0375411	0.0465214
cvd2	NEMO	Q9Y6K9	-0.0162088	0.0247819	0.513168	0.691596	-0.0433766	0.0385533	0.260935
cvd2	VEGFD	O43915	-0.0147583	0.0247412	0.550922	0.719127	-0.00847096	0.0387341	0.826952
cvd2	PARP-1	P09874	-0.0250592	0.0258692	0.332847	0.532554	-0.0226651	0.0343215	0.509234
cvd2	HAOX1	Q9UJM8	-0.0181615	0.0251975	0.471158	0.666869	-0.0113803	0.037057	0.758857
cvd3	LDL receptor	P01130	0.0104043	0.0254379	0.682588	0.810298	0.0129947	0.0361561	0.719403
cvd3	ITGB2	P05107	0.0605822	0.0267541	0.0236817	0.0889273	0.0850252	0.0300469	0.004794
cvd3	IL-17RA	Q96F46	-0.00125099	0.0252464	0.960486	0.98183	0.0354035	0.0368634	0.337192
cvd3	TNF-R2	P20333	-0.0267246	0.0255996	0.296667	0.496244	-0.0915346	0.0353132	0.00974192
cvd3	MMP-9	P14780	-0.00372062	0.0250972	0.882165	0.933126	-0.0428843	0.0373956	0.251872
cvd3	EPHB4	P54760	-0.0369552	0.0265859	0.164711	0.336743	-0.0509568	0.031125	0.102053
cvd3	IL2-RA	P01589	-0.047403	0.0254444	0.0626439	0.173536	-0.0499429	0.0359815	0.16558
cvd3	OPG	O00300	0.0521286	0.0258902	0.0442336	0.140327	0.0510203	0.034151	0.135644
cvd3	ALCAM	Q13740	0.0244853	0.0276037	0.375197	0.567106	0.0216247	0.025875	0.403592
cvd3	TFF3	Q07654	-0.0283899	0.0255501	0.266671	0.471803	-0.0312802	0.0356556	0.380637
cvd3	SELP	P16109	0.0357763	0.026055	0.169911	0.342406	0.00880067	0.0335688	0.79327
cvd3	CSTB	P04080	0.00910942	0.0263174	0.729285	0.833468	-0.0362688	0.0323943	0.263273
cvd3	CD163	Q86VB7	-0.00970008	0.026653	0.715951	0.823343	-0.00277368	0.0309387	0.928591
cvd3	Gal-3	P17931	0.0557599	0.0266921	0.0368645	0.123329	0.00738716	0.0305762	0.809163
cvd3	GRN	P28799	0.0303225	0.0267975	0.257996	0.460885	0.0140508	0.0301919	0.641804
cvd3	BLM hydrolase	Q13867	-0.000235546	0.0259949	0.992771	0.998453	-0.0183906	0.0338843	0.58748
cvd3	PLC	P98160	-0.00767232	0.0277929	0.782543	0.867397	-0.0403236	0.0247092	0.103152
cvd3	LTBR	P36941	-0.0607659	0.0260293	0.0196912	0.0761931	-0.0737405	0.0334324	0.0277371
cvd3	TIMP4	Q99727	0.0526525	0.0255276	0.0393134	0.128389	0.0788449	0.0355474	0.0268789
cvd3	CNTN1	Q12860	0.0160756	0.0263313	0.541607	0.716947	-0.0156207	0.0324173	0.630056
cvd3	CDH5	P33151	-0.0170562	0.0255146	0.503919	0.691596	-0.038522	0.0358102	0.282427
cvd3	FABP4	P15090	0.0421558	0.0256175	0.100045	0.245444	-0.00992948	0.0353512	0.778886
cvd3	TFPI	P10646	0.0688563	0.0273658	0.0119612	0.0564321	0.0665921	0.0268445	0.0133518
cvd3	PAI	P05121	-0.0290578	0.0251631	0.248353	0.44801	-0.0319018	0.0371492	0.390779
cvd3	GDF-15	Q99988	-0.00825725	0.0263579	0.754113	0.850952	-0.0467	0.032264	0.148231
cvd3	AZU1	P20160	-0.0595749	0.0255577	0.0198765	0.0761931	-0.0478785	0.0353468	0.17601
cvd3	SPON1	Q9HCB6	0.0315529	0.0254448	0.215135	0.399847	0.013756	0.0360768	0.7031
cvd3	MPO	P05164	-0.0169668	0.0250327	0.498003	0.688967	0.000683407	0.0376727	0.985532
cvd3	RETN	Q9HD89	-0.00213049	0.0262801	0.935397	0.966928	-0.00447069	0.0326408	0.891098
cvd3	IGFBP-1	P08833	-0.0614706	0.0252641	0.0150776	0.0676655	-0.0812831	0.0365206	0.0263587
cvd3	CHIT1	Q13231	0.0131429	0.0247185	0.595005	0.734771	-0.050877	0.0387603	0.189754
cvd3	TR-AP	P13686	0.04058	0.0260764	0.119858	0.27227	0.026389	0.0334527	0.430474
cvd3	GP6	Q9HCN6	-0.03973	0.0242643	0.101746	0.246333	-0.0689378	0.0402258	0.0870208
cvd3	PSP-D	P35247	-0.0644303	0.0250268	0.0101287	0.0503699	-0.0511197	0.0374514	0.172711
cvd3	PI3	P19957	0.0446787	0.02467	0.0703185	0.187516	0.00524007	0.0389014	0.892887
cvd3	Ep-CAM	P16422	0.0238635	0.0248798	0.337625	0.535544	0.0959951	0.0379212	0.0115809
cvd3	AP-N	P15144	0.0103417	0.0268346	0.700002	0.815193	0.00280977	0.0300609	0.925558
cvd3	AXL	P30530	-0.0360617	0.0271084	0.183615	0.360203	-0.0430425	0.028549	0.132098
cvd3	IL-1RT1	P14778	-0.0173723	0.0269131	0.518697	0.691596	-0.0144612	0.0296493	0.625889
cvd3	MMP-2	P08253	0.0406428	0.0258014	0.115403	0.265428	0.00167053	0.034629	0.961538
cvd3	MB	P02144	0.0288718	0.0261368	0.269479	0.47223	-0.0410116	0.0332151	0.217352
cvd3	TNFSF13B	Q9Y275	-0.00640259	0.0268421	0.811502	0.888788	-0.0166759	0.0300221	0.578764
cvd3	PCSK9	Q8NBP7	0.0431538	0.0255943	0.0919753	0.231828	0.00572004	0.0354559	0.871882
cvd3	U-PAR	Q03405	0.0273995	0.0257972	0.288345	0.491254	-0.0288783	0.0346733	0.405206
cvd3	OPN	P10451	-0.0418473	0.0261853	0.110212	0.256697	-0.0697362	0.0328733	0.0342474
cvd3	CTSD	P07339	0.0186093	0.0260546	0.475181	0.667429	0.00947643	0.0336253	0.778162
cvd3	PGLYRP1	O75594	-0.0349718	0.0264308	0.185974	0.360203	-0.068115	0.031734	0.0321869
cvd3	CPA1	P15085	-0.0208057	0.0256792	0.417935	0.6152	-0.0141727	0.0351828	0.687198
cvd3	JAM-A	Q9Y624	-0.0365485	0.0245369	0.136542	0.299093	-0.0712093	0.0393035	0.0704556
cvd3	Gal-4	P56470	0.0483946	0.0250891	0.0539174	0.155013	0.0034086	0.0372163	0.927051
cvd3	IL-1RT2	P27930	0.0141044	0.0262877	0.59166	0.734771	0.0168208	0.0325933	0.605962
cvd3	SHPS-1	P78324	-0.015304	0.0256657	0.55107	0.719127	-0.0287025	0.0352348	0.415579
cvd3	CASP-3	P42574	-0.0093423	0.02484	0.706892	0.818039	-0.0391079	0.0383602	0.308328
cvd3	uPA	P00749	-0.0366254	0.0263019	0.163963	0.336743	-0.0290217	0.0324381	0.371271
cvd3	CPB1	P15086	-0.0376246	0.0259625	0.14748	0.315538	-0.0480095	0.0339108	0.157298
cvd3	CHI3L1	P36222	0.0374445	0.0251347	0.136486	0.299093	0.01782	0.0372285	0.632328
cvd3	ST2	Q01638	0.00697223	0.0258472	0.787388	0.867542	-0.0332528	0.0344148	0.334266
cvd3	t-PA	P00750	0.00763665	0.02533	0.763082	0.850952	0.00224128	0.036565	0.951141
cvd3	SCGB3A2	Q96PL1	0.0420443	0.0253226	0.0970385	0.241285	0.0603315	0.0364538	0.0983771
cvd3	EGFR	P00533	0.0243774	0.0264085	0.356099	0.550606	0.0126536	0.0320503	0.693109
cvd3	IGFBP-7	Q16270	-0.00532511	0.0274858	0.846403	0.916107	-0.000439701	0.0265597	0.986796
cvd3	CD93	Q9NPY3	-0.0259911	0.0280293	0.353919	0.550606	-0.0218568	0.0231963	0.346392
cvd3	COL1A1	P02452	-0.0271868	0.0254712	0.285971	0.491254	-0.076858	0.035828	0.0322862
cvd3	PON3	Q15166	-0.0640736	0.0254544	0.011926	0.0564321	-0.0628974	0.0358128	0.0794849
cvd3	CTSZ	Q9UBR2	-0.0629146	0.0263106	0.0169066	0.0723444	-0.07742	0.0321649	0.0163475
cvd3	MMP-3	P08254	-0.00281439	0.0253337	0.911557	0.947607	-0.0111371	0.0365535	0.760704
cvd3	RARRES2	Q99969	0.00167098	0.0279062	0.95226	0.978859	-0.020483	0.0240349	0.394389
cvd3	ICAM-2	P13598	0.023246	0.0259217	0.369971	0.567106	0.0601494	0.0341072	0.0782527
cvd3	PDGF subunit A	P04085	-0.0202386	0.0239777	0.398761	0.59171	-0.0369116	0.0412579	0.371284
cvd3	TNF-R1	P19438	-0.054561	0.0265146	0.0397727	0.128389	-0.0843711	0.0312724	0.00714766
cvd3	vWF	P04275	0.0537959	0.0251529	0.0326059	0.113198	0.0388224	0.0370551	0.295147
cvd3	PECAM-1	P16284	0.0438105	0.0249811	0.0796642	0.209403	0.0228487	0.0377694	0.545409
cvd3	CCL16	O15467	0.0505567	0.0255457	0.0479783	0.144722	0.0909055	0.0354477	0.0105433

## Sheet: Fig 2 - Proteins AgeRaceSex
Omics Set	Predictor	Adjustments
Proteomics	Y7 Plasma Lp(a) (nmol/l)	Age/Sex/Race Adjusted
Platform	Predictor	ID	Derivation β	Derivation β StErr	Derivation P-value	Derivation FDR P	Validation β	Validation β StErr	Validation P-value	Validation FDR P
cvd2	BMP-6	P22004	0.0100675	0.0261362	0.700144	0.991838	0.0103902	0.0363297	0.774966
cvd2	ANGPT1	Q15389	-0.0445869	0.0253281	0.0785344	0.919117	-0.031537	0.0425945	0.45931
cvd2	ADM	P35318	-0.0125517	0.0258097	0.626809	0.991838	-0.0367384	0.0396733	0.354759
cvd2	CD40-L	P29965	-0.0448698	0.0259995	0.0845772	0.919117	-0.0560387	0.0406444	0.168419
cvd2	SLAMF7	Q9NQ25	-0.0580642	0.0253051	0.0218862	0.919117	-0.0205131	0.0369666	0.579137
cvd2	PGF	P49763	-0.0484644	0.0257887	0.0603867	0.919117	-0.0289548	0.0397302	0.466382
cvd2	ADAM-TS13	Q76LX8	0.00268162	0.0258411	0.917362	0.991874	0.00482436	0.0410453	0.906469
cvd2	BOC	Q9BWV1	-0.0104109	0.0255172	0.683332	0.991838	0.0115111	0.0391832	0.769018
cvd2	IL-4RA	P24394	-0.0665946	0.0272822	0.0147557	0.919117	-0.0187189	0.0353264	0.596364
cvd2	SRC	P12931	-0.038644	0.026062	0.138331	0.919117	-0.0694804	0.0403418	0.0854673
cvd2	IL-1ra	P18510	-0.0347174	0.0259675	0.181426	0.919117	-0.0852185	0.0396198	0.0318321
cvd2	IL6	P05231	-0.016797	0.0260165	0.518611	0.991838	-0.0488727	0.0381204	0.200255
cvd2	TNFRSF10A	O00220	-0.0124691	0.0266518	0.639955	0.991838	-0.0401081	0.0345496	0.246093
cvd2	STK4	Q13043	-0.0258656	0.0260554	0.320997	0.919117	-0.0733851	0.0404067	0.0697818
cvd2	IDUA	P35475	-0.0489811	0.0259664	0.0594316	0.919117	0.00527574	0.0402612	0.895784
cvd2	TNFRSF11A	Q9Y6Q6	-0.0311119	0.0258712	0.229319	0.919117	-0.0505422	0.039903	0.205718
cvd2	PAR-1	P25116	-0.0316386	0.0253232	0.211704	0.919117	-0.036463	0.0403913	0.366978
cvd2	TRAIL-R2	O14763	-0.038019	0.0241582	0.115742	0.919117	-0.0461577	0.0455624	0.311386
cvd2	PRSS27	Q9BQR3	-0.0302845	0.0259271	0.242955	0.919117	-0.0232747	0.0406783	0.567397
cvd2	TIE2	Q02763	-0.0268451	0.0256467	0.295382	0.919117	-0.0111664	0.0408646	0.784741
cvd2	TF	P13726	-0.00625278	0.0255243	0.806508	0.991838	0.0523107	0.0399114	0.190408
cvd2	IL1RL2	Q9HB29	-0.00618551	0.0256343	0.809355	0.991838	0.0402739	0.0390179	0.302347
cvd2	PDGF subunit B	P01127	-0.0321648	0.0257333	0.211508	0.919117	-0.0503256	0.0414874	0.225535
cvd2	IL-27	Q8NEV9,Q14213	-0.0469224	0.0253442	0.0642943	0.919117	0.0105816	0.0378099	0.779667
cvd2	IL-17D	Q8TAD2	-0.021789	0.0273291	0.425406	0.991838	-0.0329239	0.0347068	0.343143
cvd2	CXCL1	P09341	-0.020353	0.0256708	0.427983	0.991838	-0.0593955	0.0417492	0.155286
cvd2	LOX-1	P78380	-0.0327886	0.0265284	0.216647	0.919117	-0.0276639	0.0384549	0.472149
cvd2	Gal-9	O00182	-0.0115854	0.025676	0.651895	0.991838	-0.00852486	0.0406715	0.83404
cvd2	GIF	P27352	-0.002697	0.0249543	0.913948	0.991874	-0.0176977	0.0368402	0.631103
cvd2	SCF	P21583	0.0251473	0.0259582	0.33281	0.919117	0.0727221	0.0399202	0.0689379
cvd2	IL18	Q14116	-0.0118611	0.0259572	0.647769	0.991838	-0.0454226	0.0383964	0.237223
cvd2	FGF-21	Q9NSA1	-0.027194	0.0261444	0.298429	0.919117	-0.0638364	0.0397673	0.108899
cvd2	PIgR	P01833	-0.0190416	0.0271004	0.482388	0.991838	-0.00846498	0.0342149	0.804668
cvd2	RAGE	Q15109	-0.0184896	0.0246245	0.452848	0.991838	0.00185965	0.0405635	0.963447
cvd2	SOD2	P04179	0.00383852	0.0255707	0.880694	0.991838	0.00975214	0.0416861	0.8151
cvd2	CTRC	Q99895	0.0108124	0.0257499	0.674613	0.991838	0.0221166	0.0400173	0.580665
cvd2	FGF-23	Q9GZV9	-0.00123433	0.0270257	0.963577	0.999389	-0.00269146	0.0354768	0.939548
cvd2	SPON2	Q9BUD6	-0.0217548	0.0255114	0.393926	0.979491	-0.0199108	0.041671	0.632938
cvd2	GH	P01241	0.0144676	0.0225581	0.521388	0.991838	0.066059	0.0351043	0.0602873
cvd2	FS	P19883	-0.0299854	0.0255861	0.241393	0.919117	-0.0570921	0.0406182	0.160302
cvd2	GLO1	Q04760	-0.0456677	0.0254561	0.073004	0.919117	-0.0328795	0.0398702	0.409849
cvd2	CD84	Q9UIB8	-0.0380956	0.0239975	0.1126	0.919117	-0.0570811	0.0386859	0.140536
cvd2	PAPPA	Q13219	0.000329583	0.0269342	0.990238	0.999389	0.000420951	0.0361005	0.9907
cvd2	SERPINA12	Q8IW75	-0.0260065	0.0245103	0.28883	0.919117	-0.121919	0.0364728	0.000874595
cvd2	REN	P00797	-0.0455151	0.0252466	0.0716044	0.919117	-0.0421553	0.0392248	0.282882
cvd2	DECR1	Q16698	-0.024568	0.0262376	0.349225	0.919117	-0.0656767	0.0391407	0.0938091
cvd2	MERTK	Q12866	-0.0235621	0.0259576	0.364165	0.934211	-5.30908e-05	0.0391847	0.998919
cvd2	KIM1	Q96D42	-0.00103247	0.0262534	0.968635	0.999389	-0.0226877	0.0383153	0.553957
cvd2	THBS2	P35442	0.00428407	0.0253805	0.86598	0.991838	-0.00513665	0.0415019	0.901534
cvd2	TM	P07204	-0.0139614	0.0251568	0.578988	0.991838	0.0173184	0.0385868	0.653706
cvd2	VSIG2	Q96IQ7	-0.00816316	0.0255778	0.749654	0.991838	0.0409252	0.0406883	0.314855
cvd2	AMBP	P02760	-0.00778055	0.0254632	0.759978	0.991838	-0.00447766	0.0420271	0.915183
cvd2	PRELP	P51888	-0.00717001	0.0256391	0.779781	0.991838	-0.00992688	0.0416431	0.811658
cvd2	HO-1	P09601	0.00365628	0.0253116	0.885163	0.991838	-0.0347114	0.0400368	0.386252
cvd2	XCL1	P47992	-0.0287895	0.0261009	0.270189	0.919117	-0.0107394	0.0393419	0.784953
cvd2	IL16	Q14005	0.0132366	0.0259602	0.610207	0.991838	0.0147934	0.0382788	0.699273
cvd2	SORT1	Q99523	-0.0285753	0.0255968	0.264435	0.919117	-0.0213552	0.041677	0.608538
cvd2	CEACAM8	P31997	-0.00722399	0.0249	0.771762	0.991838	-0.0216225	0.0357962	0.546013
cvd2	PTX3	P26022	-0.04112	0.0250727	0.101194	0.919117	-0.0209797	0.0372218	0.573183
cvd2	PSGL-1	Q14242	-0.00697501	0.0252589	0.782476	0.991838	0.0235963	0.0351852	0.502681
cvd2	CCL17	Q92583	-0.00689649	0.0244092	0.777568	0.991838	-0.0344598	0.0396645	0.38527
cvd2	CCL3	P10147	-0.0107861	0.0252777	0.669651	0.991838	-0.0376293	0.0394446	0.34043
cvd2	MMP7	P09237	-0.0189268	0.0249733	0.448633	0.991838	-0.0278566	0.0414066	0.501329
cvd2	IgG Fc receptor II-b	P31994	0.00612797	0.0259063	0.813041	0.991838	0.0175611	0.0398458	0.65955
cvd2	ITGB1BP2	Q9UKP3	-0.0283025	0.0264059	0.283958	0.919117	-0.0531624	0.0391168	0.174572
cvd2	DCN	P07585	-0.00694084	0.026055	0.789972	0.991838	-0.0161957	0.0391444	0.679193
cvd2	Dkk-1	O94907	-0.0454037	0.0256158	0.0765028	0.919117	-0.0252429	0.0414991	0.543206
cvd2	LPL	P06858	0.0385012	0.0251437	0.125905	0.919117	0.0370856	0.0411577	0.367871
cvd2	PRSS8	Q16651	-0.0276373	0.025132	0.271633	0.919117	-0.0267194	0.0399535	0.503872
cvd2	AGRP	O00253	0.00433048	0.0244394	0.859379	0.991838	-0.013792	0.03744	0.712707
cvd2	HB-EGF	Q99075	-0.0376268	0.0246519	0.127125	0.919117	-0.0367552	0.0428869	0.39173
cvd2	GDF-2	Q9UK05	9.06633e-05	0.0253972	0.997152	0.999389	0.0284387	0.038217	0.457048
cvd2	FABP2	P12104	-0.0117364	0.0251229	0.64045	0.991838	-0.0279059	0.0417794	0.504399
cvd2	THPO	P40225	-0.0165555	0.0256818	0.519255	0.991838	0.0516469	0.0410864	0.209169
cvd2	MARCO	Q9UEW3	-0.00330413	0.0252426	0.895875	0.991838	0.0615187	0.0419976	0.14343
cvd2	GT	P51161	0.0265592	0.0250183	0.288582	0.919117	-0.0201357	0.0436179	0.644487
cvd2	BNP	P16860	-0.0122037	0.026026	0.639201	0.991838	-0.00648866	0.0363719	0.858464
cvd2	MMP12	P39900	0.0114615	0.0251239	0.64831	0.991838	0.0229666	0.0416647	0.58166
cvd2	ACE2	Q9BYF1	-0.00511287	0.0243541	0.833742	0.991838	0.00247355	0.0371541	0.946939
cvd2	PD-L2	Q9BQ51	-0.0214354	0.0258578	0.407243	0.987904	0.0251702	0.0402547	0.531999
cvd2	CTSL1	P07711	-0.00445022	0.0255521	0.86176	0.991838	-0.0226723	0.0392878	0.564073
cvd2	hOSCAR	Q8IYS5	-0.0143353	0.0253614	0.571991	0.991838	-0.0320613	0.0426446	0.452413
cvd2	TNFRSF13B	O14836	-0.027486	0.0247674	0.267266	0.919117	-0.0144637	0.0420262	0.730832
cvd2	TGM2	P21980	-0.021427	0.0263529	0.416293	0.991838	0.0185625	0.0384409	0.629332
cvd2	LEP	P41159	0.0113321	0.0210702	0.59077	0.991838	-0.0104458	0.0321727	0.745522
cvd2	CA5A	P35218	-0.0467722	0.0265865	0.0787264	0.919117	-0.0598505	0.0347813	0.0857437
cvd2	HSP 27	P04792	-0.0344313	0.0260032	0.185653	0.919117	-0.0802959	0.0403256	0.0468562
cvd2	CD4	P01730	-0.0424165	0.0261403	0.104861	0.919117	-0.0316231	0.0391781	0.419852
cvd2	NEMO	Q9Y6K9	-0.0263912	0.0259001	0.308375	0.919117	-0.0538407	0.0406286	0.185549
cvd2	VEGFD	O43915	-0.00748515	0.0254749	0.76893	0.991838	-0.000213104	0.0407609	0.99583
cvd2	PARP-1	P09874	-0.0252142	0.0267901	0.346755	0.919117	-0.00963073	0.035897	0.788559
cvd2	HAOX1	Q9UJM8	-0.0297817	0.02472	0.228473	0.919117	-0.0316485	0.0364104	0.385033
cvd3	TNFRSF14	Q92956	-0.0297365	0.0265608	0.263068	0.919117	-0.0126737	0.0360562	0.725321
cvd3	LDL receptor	P01130	0.0277701	0.0261909	0.289169	0.919117	0.0263613	0.0365014	0.470418
cvd3	ITGB2	P05107	0.0215329	0.0278253	0.439128	0.991838	0.0519253	0.0313977	0.098627
cvd3	IL-17RA	Q96F46	-0.00964756	0.0264685	0.715539	0.991838	0.0226312	0.0387419	0.559311
cvd3	TNF-R2	P20333	-0.00380319	0.0267287	0.88687	0.991838	-0.0633009	0.0367333	0.0852927
cvd3	MMP-9	P14780	-0.0116525	0.0262788	0.657524	0.991838	-0.0493614	0.0394377	0.211132
cvd3	EPHB4	P54760	-0.00502122	0.0277739	0.856556	0.991838	-0.0161301	0.0325202	0.620052
cvd3	IL2-RA	P01589	0.008834	0.0262819	0.73682	0.991838	0.00720136	0.0373348	0.847105
cvd3	OPG	O00300	-0.0104575	0.0259826	0.687384	0.991838	-0.00245639	0.0340559	0.942521
cvd3	ALCAM	Q13740	0.00960957	0.0286984	0.737784	0.991838	0.00434047	0.0268835	0.871783
cvd3	TFF3	Q07654	-0.0329739	0.024869	0.185061	0.919117	-0.0464763	0.0351775	0.186877
cvd3	SELP	P16109	0.0198862	0.0268283	0.458657	0.991838	-0.0227848	0.0345778	0.510153
cvd3	CSTB	P04080	-0.00390726	0.0274626	0.88688	0.991838	-0.0505487	0.0338972	0.13636
cvd3	MCP-1	P13500	0.0183564	0.0268384	0.494099	0.991838	0.0343125	0.0304731	0.260562
cvd3	CD163	Q86VB7	0.00902025	0.0277479	0.745164	0.991838	0.0162401	0.0321221	0.613318
cvd3	Gal-3	P17931	0.0356586	0.0278812	0.2011	0.919117	-0.0220455	0.0319352	0.490225
cvd3	GRN	P28799	0.00604975	0.0280261	0.829123	0.991838	-0.0091937	0.0316974	0.771869
cvd3	NT-proBNP		-0.0291017	0.0240033	0.225536	0.919117	-0.0292379	0.0358419	0.414929
cvd3	BLM hydrolase	Q13867	0.00853597	0.0267403	0.749603	0.991838	-0.0160204	0.0348908	0.646267
cvd3	PLC	P98160	0.0118962	0.0290708	0.682436	0.991838	-0.0109861	0.0256025	0.667984
cvd3	LTBR	P36941	-0.0025512	0.0268357	0.924273	0.991874	-0.0032405	0.0342235	0.924592
cvd3	Notch 3	Q9UM47	0.02204	0.0266327	0.408047	0.987904	0.0461319	0.0342779	0.178806
cvd3	TIMP4	Q99727	0.0115632	0.0259099	0.655451	0.991838	0.0320832	0.035584	0.367575
cvd3	CNTN1	Q12860	0.0294973	0.0271534	0.277501	0.919117	-0.00257058	0.0332817	0.938457
cvd3	CDH5	P33151	-0.000648808	0.0266886	0.980608	0.999389	-0.0203804	0.0375463	0.587438
cvd3	TLT-2	Q5T2D2	-0.0374371	0.0258764	0.148157	0.919117	-0.0456904	0.0361764	0.207023
cvd3	FABP4	P15090	0.014052	0.025582	0.582881	0.991838	-0.0466004	0.035592	0.190872
cvd3	TFPI	P10646	0.068038	0.0281793	0.0158694	0.919117	0.0654727	0.0264104	0.0134126
cvd3	PAI	P05121	-0.02361	0.0260862	0.365561	0.934211	-0.0361792	0.0386997	0.350185
cvd3	CCL24	O00175	-0.0239688	0.0239096	0.316263	0.919117	0.0354064	0.0345512	0.305841
cvd3	TR	P02786	0.025004	0.0255663	0.328219	0.919117	-0.0290284	0.0347877	0.404322
cvd3	TNFRSF10C	O14798	0.00148021	0.0258327	0.954314	0.999389	-0.00297313	0.0375144	0.936854
cvd3	GDF-15	Q99988	-0.00894749	0.0274791	0.744761	0.991838	-0.0671354	0.0338108	0.0474736
cvd3	SELE	P16581	0.0398118	0.0274981	0.147868	0.919117	-0.0181556	0.0292289	0.534706
cvd3	AZU1	P20160	-0.0382125	0.0265417	0.150143	0.919117	-0.0176709	0.0369281	0.632431
cvd3	DLK-1	P80370	-0.00715256	0.0256329	0.780252	0.991838	-0.0391517	0.0348405	0.261516
cvd3	SPON1	Q9HCB6	0.0168314	0.0266104	0.527141	0.991838	0.0047801	0.0379291	0.899747
cvd3	MPO	P05164	-0.0101979	0.0262453	0.697652	0.991838	0.0145866	0.0396934	0.713373
cvd3	CXCL16	Q9H2A7	0.0118481	0.0269017	0.659689	0.991838	-0.00288732	0.0300336	0.92344
cvd3	IL-6RA	P08887	-0.00435364	0.0285383	0.878769	0.991838	-0.0158049	0.0234558	0.500655
cvd3	RETN	Q9HD89	0.00360094	0.0273359	0.895215	0.991838	0.00218756	0.0341881	0.949
cvd3	IGFBP-1	P08833	0.0100429	0.0252442	0.690808	0.991838	-0.00260462	0.0365843	0.943263
cvd3	CHIT1	Q13231	0.00280338	0.0255934	0.912792	0.991874	-0.0772322	0.0405651	0.0573404
cvd3	TR-AP	P13686	0.0336816	0.0261667	0.198212	0.919117	0.00437632	0.0325779	0.893178
cvd3	GP6	Q9HCN6	-0.00905164	0.0253086	0.720651	0.991838	-0.044351	0.0423556	0.295417
cvd3	PSP-D	P35247	-0.0178165	0.0259509	0.492467	0.991838	-0.0140451	0.0391946	0.720196
cvd3	PI3	P19957	-0.00410791	0.0255421	0.872248	0.991838	-0.0334517	0.0407007	0.411423
cvd3	Ep-CAM	P16422	-0.00130071	0.0259232	0.959989	0.999389	0.0751308	0.039786	0.0593975
cvd3	AP-N	P15144	0.0213375	0.0278548	0.443772	0.991838	0.0053653	0.0310149	0.862709
cvd3	AXL	P30530	0.00252593	0.027636	0.927186	0.991874	0.00951182	0.0277666	0.732032
cvd3	IL-1RT1	P14778	0.00494459	0.0281637	0.860657	0.991838	-0.00113371	0.0311211	0.970951
cvd3	MMP-2	P08253	0.031391	0.0270304	0.245683	0.919117	-0.0142744	0.0364644	0.695577
cvd3	FAS	P25445	-0.040639	0.0269846	0.132262	0.919117	-0.0104761	0.0318385	0.742227
cvd3	MB	P02144	0.0312294	0.0255231	0.221293	0.919117	-0.0414402	0.0306054	0.176177
cvd3	TNFSF13B	Q9Y275	0.017667	0.0279052	0.526753	0.991838	0.0145593	0.0309376	0.638075
cvd3	PRTN3	P24158	-0.059341	0.0268204	0.0270701	0.919117	0.0135543	0.0371737	0.715506
cvd3	PCSK9	Q8NBP7	0.0302553	0.0267114	0.25752	0.919117	-0.0215311	0.0370628	0.561474
cvd3	U-PAR	Q03405	0.0181141	0.0269238	0.501177	0.991838	-0.0490238	0.0364532	0.17912
cvd3	OPN	P10451	-0.00909505	0.0266209	0.732658	0.991838	-0.0186185	0.0330758	0.573684
cvd3	CTSD	P07339	0.000319503	0.026852	0.990508	0.999389	-0.0281894	0.0340283	0.407726
cvd3	PGLYRP1	O75594	0.00015553	0.0275637	0.995499	0.999389	-0.021594	0.0329815	0.51286
cvd3	CPA1	P15085	0.0171034	0.0266604	0.521272	0.991838	0.00979804	0.0365642	0.788805
cvd3	JAM-A	Q9Y624	-0.0264483	0.0257103	0.303773	0.919117	-0.0714361	0.0415096	0.0857102
cvd3	Gal-4	P56470	0.0476159	0.0262777	0.0701684	0.919117	-0.00464429	0.038978	0.90519
cvd3	IL-1RT2	P27930	0.0158356	0.0271738	0.560142	0.991838	0.0113422	0.0336702	0.736324
cvd3	SHPS-1	P78324	0.00337246	0.0268877	0.9002	0.991838	-0.0217294	0.0371622	0.558929
cvd3	CCL15	Q16663	0.0262525	0.0269119	0.329461	0.919117	0.021088	0.0322564	0.513484
cvd3	CASP-3	P42574	-0.0243199	0.0259963	0.349664	0.919117	-0.0666931	0.0403417	0.0987463
cvd3	uPA	P00749	0.0100126	0.0271645	0.712482	0.991838	0.0130756	0.0334797	0.696248
cvd3	CPB1	P15086	0.0295055	0.0265346	0.26632	0.919117	0.0169084	0.0343248	0.622453
cvd3	CHI3L1	P36222	0.0464523	0.026152	0.0758822	0.919117	-0.000905836	0.0389688	0.981461
cvd3	ST2	Q01638	0.0532795	0.0245855	0.0303733	0.919117	0.0162032	0.0328998	0.622522
cvd3	t-PA	P00750	0.0051598	0.0257677	0.841316	0.991838	-0.0106638	0.0373524	0.775354
cvd3	SCGB3A2	Q96PL1	-0.00542924	0.0262705	0.836296	0.991838	0.00971552	0.0379566	0.798055
cvd3	EGFR	P00533	0.0213517	0.0276187	0.439584	0.991838	0.0018509	0.033677	0.956186
cvd3	IGFBP-7	Q16270	0.00386262	0.02833	0.891567	0.991838	0.0165025	0.0267488	0.537478
cvd3	CD93	Q9NPY3	2.24153e-05	0.02926	0.999389	0.999389	0.0226152	0.0234015	0.334186
cvd3	IL-18BP	O95998	-0.00487874	0.0267468	0.855288	0.991838	-0.0196257	0.0321421	0.541672
cvd3	COL1A1	P02452	-0.0299528	0.0260488	0.250367	0.919117	-0.0667031	0.0370211	0.0720221
cvd3	PON3	Q15166	-0.00109834	0.0261971	0.966563	0.999389	0.021138	0.0363402	0.56098
cvd3	CTSZ	Q9UBR2	-0.0326824	0.0274612	0.234171	0.919117	-0.0527335	0.0334634	0.11552
cvd3	MMP-3	P08254	0.0116694	0.0222037	0.599265	0.991838	0.0138148	0.0305421	0.651183
cvd3	RARRES2	Q99969	0.00234657	0.0290754	0.935686	0.99518	-0.0186113	0.0250403	0.457581
cvd3	ICAM-2	P13598	-0.0105673	0.027045	0.696048	0.991838	0.0176989	0.0355357	0.618602
cvd3	KLK6	Q92876	-0.0245594	0.0255193	0.336	0.919117	-0.0189412	0.0395616	0.632251
cvd3	PDGF subunit A	P04085	-0.0401616	0.0251065	0.109873	0.919117	-0.0401046	0.043465	0.356495
cvd3	TNF-R1	P19438	-0.00465593	0.0273893	0.865039	0.991838	-0.0190685	0.0316465	0.547009
cvd3	IGFBP-2	P18065	-0.0141548	0.0248847	0.569562	0.991838	0.0275776	0.035895	0.442583
cvd3	vWF	P04275	0.011679	0.0261676	0.655431	0.991838	0.0125247	0.0389951	0.748168
cvd3	PECAM-1	P16284	0.022965	0.02595	0.376305	0.948494	-0.00698404	0.0395144	0.85976
cvd3	MEPE	Q9NQ76	-0.00492867	0.0246421	0.841498	0.991838	-0.0378504	0.0325753	0.245665
cvd3	CCL16	O15467	0.010793	0.0261536	0.679898	0.991838	0.0454519	0.0362844	0.210757

## Sheet: Fig 2 - Proteins FullAdj
Omics Set	Predictor	Adjustments
Proteomics	Y7 Plasma Lp(a) (nmol/l)	Fully Adjusted
Platform	Predictor	ID	Derivation β	Derivation β StErr	Derivation P-value	Derivation FDR P	Validation β	Validation β StErr	Validation P-value	Validation FDR P
cvd2	BMP-6	P22004	0.0152134	0.0261847	0.56132	0.996648	0.0133677	0.037359	0.720592
cvd2	ANGPT1	Q15389	-0.0480776	0.0257275	0.0618438	0.979188	-0.0636699	0.0436982	0.14557
cvd2	ADM	P35318	-0.00830126	0.0256727	0.746472	0.996648	-0.0413258	0.0400569	0.302592
cvd2	CD40-L	P29965	-0.0473175	0.0264062	0.0733367	0.979188	-0.085852	0.0418368	0.0405475
cvd2	SLAMF7	Q9NQ25	-0.0406328	0.0254683	0.110815	0.979188	0.00741268	0.0376543	0.843995
cvd2	PGF	P49763	-0.0529556	0.02582	0.0404347	0.979188	-0.0588489	0.0405688	0.147356
cvd2	ADAM-TS13	Q76LX8	0.00138963	0.0262891	0.95785	0.996648	-0.00268428	0.0424809	0.949636
cvd2	BOC	Q9BWV1	-0.0128176	0.0257885	0.619238	0.996648	0.00104386	0.0404852	0.979437
cvd2	IL-4RA	P24394	-0.0520662	0.0273878	0.0574721	0.979188	0.00878904	0.036205	0.808267
cvd2	SRC	P12931	-0.0404028	0.0264629	0.127016	0.979188	-0.097883	0.0412295	0.0178701
cvd2	IL-1ra	P18510	-0.0334529	0.0249995	0.18104	0.986173	-0.0775826	0.038751	0.0456753
cvd2	IL6	P05231	-0.0154112	0.025808	0.550493	0.996648	-0.0312971	0.0386513	0.418381
cvd2	TNFRSF10A	O00220	-0.00292747	0.0264857	0.912003	0.996648	-0.0232122	0.0346069	0.502615
cvd2	STK4	Q13043	-0.0286897	0.0264579	0.278372	0.996648	-0.0997504	0.0413911	0.016221
cvd2	IDUA	P35475	-0.0508793	0.0262657	0.052909	0.979188	-0.00911526	0.0412888	0.825339
cvd2	TNFRSF11A	Q9Y6Q6	-0.0193757	0.0261051	0.458063	0.996648	-0.0314844	0.0412041	0.44507
cvd2	PAR-1	P25116	-0.0240066	0.0256812	0.350036	0.996648	-0.0402405	0.0418301	0.336395
cvd2	TRAIL-R2	O14763	-0.0359568	0.0240756	0.135505	0.979188	-0.0258475	0.0462767	0.576658
cvd2	PRSS27	Q9BQR3	-0.0293112	0.0263444	0.266041	0.996648	-0.0264766	0.042008	0.528728
cvd2	TIE2	Q02763	-0.0273114	0.026083	0.295215	0.996648	-0.0176128	0.0422856	0.677161
cvd2	TF	P13726	-0.00735726	0.025812	0.775656	0.996648	0.0521534	0.0406057	0.199447
cvd2	IL1RL2	Q9HB29	-0.00938537	0.0257366	0.715406	0.996648	0.040096	0.0397038	0.312914
cvd2	PDGF subunit B	P01127	-0.0372272	0.0261185	0.154261	0.979188	-0.0864192	0.0423778	0.0418128
cvd2	IL-27	Q8NEV9,Q14213	-0.0438525	0.0253071	0.0833214	0.979188	0.00888883	0.0390513	0.820011
cvd2	IL-17D	Q8TAD2	-0.0194055	0.0276607	0.483059	0.996648	-0.0246716	0.0355206	0.487562
cvd2	CXCL1	P09341	-0.020107	0.026031	0.439977	0.996648	-0.0793233	0.0430375	0.0657493
cvd2	LOX-1	P78380	-0.0427038	0.0267848	0.11106	0.979188	-0.0512411	0.0392878	0.192593
cvd2	Gal-9	O00182	-0.00675753	0.0255196	0.791199	0.996648	0.00385279	0.0409411	0.925053
cvd2	GIF	P27352	-0.00536785	0.0253084	0.832058	0.996648	-0.021191	0.0378464	0.575719
cvd2	SCF	P21583	0.0197676	0.025706	0.442016	0.996648	0.0653856	0.0405203	0.10707
cvd2	IL18	Q14116	-0.006497	0.0260913	0.803385	0.996648	-0.0562711	0.0391995	0.151605
cvd2	FGF-21	Q9NSA1	-0.0146908	0.0245849	0.550223	0.996648	-0.0626761	0.0379809	0.0993665
cvd2	PIgR	P01833	-0.0165028	0.0266189	0.535369	0.996648	-0.00147245	0.0335455	0.965002
cvd2	RAGE	Q15109	-0.0185627	0.0250246	0.45833	0.996648	0.000312997	0.0418279	0.994032
cvd2	SOD2	P04179	0.000313153	0.0260074	0.990394	0.996648	0.0037382	0.0430771	0.930873
cvd2	CTRC	Q99895	0.00515707	0.02613	0.843569	0.996648	-0.00680431	0.0411003	0.868558
cvd2	FGF-23	Q9GZV9	0.0101881	0.0273394	0.709457	0.996648	0.0182547	0.0362411	0.614636
cvd2	SPON2	Q9BUD6	-0.0190949	0.0258786	0.460706	0.996648	-0.0230532	0.0429662	0.591761
cvd2	GH	P01241	0.0124706	0.022028	0.571387	0.996648	0.0796561	0.0353786	0.024672
cvd2	FS	P19883	-0.0353094	0.0254175	0.164972	0.979188	-0.0784629	0.0410918	0.0566265
cvd2	GLO1	Q04760	-0.0487984	0.0256636	0.0574209	0.979188	-0.0529456	0.0408557	0.195446
cvd2	CD84	Q9UIB8	-0.0275886	0.0242356	0.255144	0.996648	-0.0504072	0.0399469	0.207436
cvd2	PAPPA	Q13219	-0.0136113	0.0269744	0.613909	0.996648	-0.0243483	0.0369609	0.510275
cvd2	SERPINA12	Q8IW75	-0.0157509	0.0247513	0.524627	0.996648	-0.119601	0.0376726	0.00156779
cvd2	REN	P00797	-0.0541512	0.0251058	0.0311609	0.979188	-0.0561768	0.0401537	0.162259
cvd2	DECR1	Q16698	-0.0232931	0.0265987	0.381312	0.996648	-0.0819148	0.040205	0.0419958
cvd2	MERTK	Q12866	-0.0219234	0.0260283	0.399753	0.996648	0.00334625	0.0402962	0.933843
cvd2	KIM1	Q96D42	-0.0225719	0.0253151	0.372721	0.996648	-0.0654594	0.0374975	0.081317
cvd2	THBS2	P35442	0.0116656	0.0257682	0.650818	0.996648	-0.00102278	0.0429394	0.981004
cvd2	TM	P07204	-0.0127156	0.0255642	0.618978	0.996648	0.0217558	0.0399573	0.586293
cvd2	VSIG2	Q96IQ7	-0.00577953	0.0254282	0.820229	0.996648	0.0536667	0.0414217	0.195549
cvd2	AMBP	P02760	-0.00850864	0.0257216	0.740841	0.996648	-0.0143085	0.0432089	0.740636
cvd2	PRELP	P51888	-0.00799124	0.0260694	0.759236	0.996648	-0.0181821	0.0430087	0.672609
cvd2	HO-1	P09601	0.00929227	0.0255464	0.7161	0.996648	-0.0452786	0.0407988	0.267479
cvd2	XCL1	P47992	-0.0221752	0.0263457	0.400082	0.996648	0.00428201	0.0403276	0.915471
cvd2	IL16	Q14005	0.0134786	0.0261192	0.605897	0.996648	0.0115384	0.0392788	0.769034
cvd2	SORT1	Q99523	-0.0383328	0.0257523	0.136812	0.979188	-0.049459	0.042337	0.243129
cvd2	CEACAM8	P31997	-0.00703033	0.0252268	0.780523	0.996648	-0.014807	0.0367524	0.68716
cvd2	PTX3	P26022	-0.0333122	0.0250662	0.184047	0.986173	-0.0251405	0.0375797	0.503729
cvd2	PSGL-1	Q14242	-0.00943911	0.0255133	0.711455	0.996648	0.019376	0.0362904	0.593575
cvd2	CCL17	Q92583	-0.0195943	0.0246782	0.427316	0.996648	-0.0577415	0.0407582	0.157035
cvd2	CCL3	P10147	-0.00178316	0.0253138	0.94385	0.996648	-0.067979	0.0401125	0.0905909
cvd2	MMP7	P09237	-0.0244835	0.0250904	0.329307	0.996648	-0.0417329	0.0423096	0.324304
cvd2	IgG Fc receptor II-b	P31994	0.00391072	0.0262427	0.881556	0.996648	0.0324541	0.0408656	0.427377
cvd2	ITGB1BP2	Q9UKP3	-0.0305731	0.0267851	0.253865	0.996648	-0.0777249	0.0401513	0.0533089
cvd2	DCN	P07585	-0.00518062	0.0262958	0.843842	0.996648	-0.0203944	0.0403904	0.613772
cvd2	Dkk-1	O94907	-0.0527559	0.0259422	0.0421577	0.979188	-0.052141	0.0427031	0.222507
cvd2	LPL	P06858	0.0370114	0.0252233	0.142479	0.979188	0.0387915	0.0417822	0.35352
cvd2	PRSS8	Q16651	-0.024354	0.0242891	0.316172	0.996648	-0.0318099	0.0386732	0.411065
cvd2	AGRP	O00253	-0.00320025	0.0244746	0.895983	0.996648	-0.0349759	0.0381479	0.359548
cvd2	HB-EGF	Q99075	-0.0362223	0.025036	0.148146	0.979188	-0.0571012	0.0441569	0.196403
cvd2	GDF-2	Q9UK05	-0.01077	0.0252623	0.669926	0.996648	-0.00684875	0.0386991	0.859581
cvd2	FABP2	P12104	-0.00874746	0.0254758	0.73137	0.996648	-0.0289988	0.0431147	0.501433
cvd2	THPO	P40225	-0.0225705	0.0258815	0.383303	0.996648	0.0458348	0.0421402	0.277126
cvd2	MARCO	Q9UEW3	-0.00660702	0.0255985	0.796362	0.996648	0.0530267	0.0434426	0.222657
cvd2	GT	P51161	0.0216536	0.0252345	0.39097	0.996648	-0.0132173	0.0439794	0.763863
cvd2	BNP	P16860	0.00409132	0.026005	0.875006	0.996648	0.00525654	0.0373607	0.888151
cvd2	MMP12	P39900	-0.00169834	0.0251265	0.946119	0.996648	0.0313534	0.0424215	0.460109
cvd2	ACE2	Q9BYF1	-0.0145727	0.0236557	0.53796	0.996648	-0.0133692	0.0368237	0.716674
cvd2	PD-L2	Q9BQ51	-0.0200864	0.0263023	0.445172	0.996648	0.0335093	0.0416314	0.421157
cvd2	CTSL1	P07711	-0.00273499	0.0259087	0.915943	0.996648	-0.0170304	0.0406062	0.675054
cvd2	hOSCAR	Q8IYS5	-0.0152837	0.025779	0.553349	0.996648	-0.0231849	0.0440177	0.598563
cvd2	TNFRSF13B	O14836	-0.0233307	0.0250656	0.352106	0.996648	-0.0159451	0.0435137	0.714153
cvd2	TGM2	P21980	-0.0182775	0.0267055	0.493815	0.996648	0.0117963	0.0395325	0.765493
cvd2	LEP	P41159	-0.000589822	0.0195906	0.975985	0.996648	-0.0316219	0.0302994	0.297021
cvd2	CA5A	P35218	-0.0366825	0.0260448	0.159196	0.979188	-0.0453326	0.0346891	0.191716
cvd2	HSP 27	P04792	-0.033478	0.0263996	0.204937	0.996648	-0.114914	0.0412317	0.00546882
cvd2	CD4	P01730	-0.0372961	0.0264544	0.158787	0.979188	-0.017766	0.0402301	0.658913
cvd2	NEMO	Q9Y6K9	-0.0289769	0.0262275	0.2694	0.996648	-0.0829981	0.0415416	0.046122
cvd2	VEGFD	O43915	-0.00931516	0.0255517	0.715487	0.996648	-0.0183669	0.0408245	0.652927
cvd2	PARP-1	P09874	-0.0230568	0.0272195	0.397084	0.996648	-0.0202541	0.0370198	0.58448
cvd2	HAOX1	Q9UJM8	-0.0317351	0.0243994	0.193564	0.989329	-0.0375933	0.0365699	0.304326
cvd3	TNFRSF14	Q92956	-0.0261896	0.0269211	0.330785	0.996648	0.0102187	0.0368464	0.78161
cvd3	LDL receptor	P01130	0.000524348	0.021931	0.980928	0.996648	-0.0153292	0.029091	0.598408
cvd3	ITGB2	P05107	0.0193853	0.0281671	0.491411	0.996648	0.0537724	0.0320252	0.0936018
cvd3	IL-17RA	Q96F46	-0.0123091	0.0268977	0.647284	0.996648	0.0185263	0.0401146	0.64435
cvd3	TNF-R2	P20333	0.00146877	0.0269798	0.956592	0.996648	-0.0304296	0.0371499	0.413017
cvd3	MMP-9	P14780	-0.0212714	0.0264629	0.421622	0.996648	-0.0528886	0.0403642	0.190545
cvd3	EPHB4	P54760	0.000989293	0.0281621	0.971982	0.996648	0.00383789	0.0330904	0.907701
cvd3	IL2-RA	P01589	0.0109514	0.0264873	0.679328	0.996648	0.043423	0.0375878	0.2484
cvd3	OPG	O00300	-0.0199011	0.0257161	0.439117	0.996648	-0.0236076	0.0344346	0.493214
cvd3	ALCAM	Q13740	-0.000469666	0.029115	0.987132	0.996648	0.00772894	0.0276299	0.77977
cvd3	TFF3	Q07654	-0.0343721	0.0246222	0.162914	0.979188	-0.048838	0.0355397	0.169841
cvd3	SELP	P16109	0.0087942	0.0271286	0.745854	0.996648	-0.0426952	0.0350626	0.223769
cvd3	CSTB	P04080	-0.0165757	0.0272578	0.543201	0.996648	-0.0581391	0.0337295	0.0852213
cvd3	MCP-1	P13500	0.0148436	0.0270861	0.583756	0.996648	0.0377678	0.0313856	0.229263
cvd3	CD163	Q86VB7	0.00666932	0.028094	0.812382	0.996648	0.0229158	0.0330627	0.488485
cvd3	Gal-3	P17931	0.0242372	0.0280337	0.387404	0.996648	-0.0344425	0.0325851	0.290887
cvd3	GRN	P28799	-0.0104865	0.0282695	0.710726	0.996648	-0.0216128	0.0325956	0.507519
cvd3	NT-proBNP		-0.0176456	0.023856	0.459608	0.996648	-0.0235661	0.0364514	0.518171
cvd3	BLM hydrolase	Q13867	0.000957394	0.0267295	0.971432	0.996648	-0.0409674	0.0350793	0.243278
cvd3	PLC	P98160	0.0104895	0.0294416	0.721677	0.996648	-0.00813035	0.026391	0.758122
cvd3	LTBR	P36941	-0.00270989	0.027258	0.92082	0.996648	0.00654675	0.0352617	0.852766
cvd3	Notch 3	Q9UM47	0.0200239	0.0263603	0.447593	0.996648	0.0358447	0.0338682	0.29027
cvd3	TIMP4	Q99727	0.0065724	0.0258851	0.7996	0.996648	0.0220265	0.0361595	0.542631
cvd3	CNTN1	Q12860	0.0194946	0.0274356	0.477461	0.996648	-0.0211813	0.0336005	0.528656
cvd3	CDH5	P33151	0.00183784	0.0270668	0.945874	0.996648	-0.027182	0.038556	0.481053
cvd3	TLT-2	Q5T2D2	-0.0468765	0.0261151	0.0728438	0.979188	-0.0500807	0.0372906	0.179727
cvd3	FABP4	P15090	0.00265623	0.0242676	0.912855	0.996648	-0.0555121	0.0346857	0.109971
cvd3	TFPI	P10646	0.0219754	0.0276127	0.426242	0.996648	0.0134222	0.0255719	0.599839
cvd3	PAI	P05121	-0.028093	0.0249677	0.260685	0.996648	-0.0724223	0.0373231	0.0527451
cvd3	CCL24	O00175	-0.0364442	0.0242076	0.132397	0.979188	0.0197872	0.0357672	0.580295
cvd3	TR	P02786	0.0208277	0.0257203	0.41819	0.996648	-0.0345762	0.035776	0.334158
cvd3	TNFRSF10C	O14798	-0.00615088	0.0261325	0.81395	0.996648	-0.00293823	0.038388	0.939012
cvd3	GDF-15	Q99988	-0.0194811	0.0268251	0.467807	0.996648	-0.0872103	0.0334124	0.00925158
cvd3	SELE	P16581	0.0389037	0.0276228	0.15921	0.979188	-0.0287571	0.0295505	0.330825
cvd3	AZU1	P20160	-0.0424074	0.0269839	0.116246	0.979188	-0.0293398	0.0381404	0.442009
cvd3	DLK-1	P80370	-0.0165509	0.0258344	0.521842	0.996648	-0.0607249	0.0354803	0.0874456
cvd3	SPON1	Q9HCB6	0.0149279	0.026877	0.578689	0.996648	-0.00166113	0.0389628	0.966006
cvd3	MPO	P05164	-0.0213359	0.0265238	0.421284	0.996648	0.018932	0.0407653	0.642501
cvd3	CXCL16	Q9H2A7	0.00011404	0.0271384	0.996648	0.996648	-0.00128131	0.0309127	0.96695
cvd3	IL-6RA	P08887	-0.0100367	0.0289577	0.728939	0.996648	-0.0136771	0.0241744	0.571741
cvd3	RETN	Q9HD89	0.000126086	0.027594	0.996355	0.996648	0.036304	0.0346502	0.295138
cvd3	IGFBP-1	P08833	0.0111041	0.0237523	0.64021	0.996648	-0.00258736	0.0353196	0.941624
cvd3	CHIT1	Q13231	-0.00100213	0.025636	0.968823	0.996648	-0.0537165	0.0407915	0.188334
cvd3	TR-AP	P13686	0.0195182	0.0260033	0.453	0.996648	-0.0169854	0.0327709	0.604414
cvd3	GP6	Q9HCN6	-0.0068456	0.0257263	0.790201	0.996648	-0.063335	0.0436711	0.147446
cvd3	PSP-D	P35247	-0.0234793	0.0258756	0.364335	0.996648	-0.0127937	0.0397979	0.747956
cvd3	PI3	P19957	-0.00728792	0.025978	0.779098	0.996648	-0.0276756	0.0419247	0.509398
cvd3	Ep-CAM	P16422	0.0063449	0.0258535	0.806165	0.996648	0.0703393	0.0398023	0.077643
cvd3	AP-N	P15144	0.00796574	0.0280846	0.776727	0.996648	0.00138086	0.0319048	0.965491
cvd3	AXL	P30530	0.00275296	0.0280254	0.921761	0.996648	0.0201624	0.0283861	0.477768
cvd3	IL-1RT1	P14778	0.00394504	0.0285142	0.889978	0.996648	0.00827544	0.0318075	0.79481
cvd3	MMP-2	P08253	0.0306944	0.0272832	0.260746	0.996648	-0.0248312	0.036854	0.500687
cvd3	FAS	P25445	-0.0406553	0.0273974	0.138029	0.979188	-0.00455178	0.0326972	0.889326
cvd3	MB	P02144	0.0253438	0.0258123	0.326323	0.996648	-0.0367009	0.0313786	0.242568
cvd3	TNFSF13B	Q9Y275	0.00768027	0.0280691	0.784412	0.996648	0.0314452	0.0313549	0.316279
cvd3	PRTN3	P24158	-0.0641633	0.0271871	0.0183915	0.979188	0.0224165	0.0383253	0.55881
cvd3	PCSK9	Q8NBP7	-0.00221609	0.0259962	0.932076	0.996648	-0.0619115	0.0372996	0.0974097
cvd3	U-PAR	Q03405	0.0117319	0.0262296	0.654735	0.996648	-0.026968	0.0350987	0.442549
cvd3	OPN	P10451	-0.0087623	0.0268023	0.743768	0.996648	0.000885388	0.0334156	0.978869
cvd3	CTSD	P07339	0.00406486	0.0262452	0.876935	0.996648	-0.0312906	0.0336151	0.352264
cvd3	PGLYRP1	O75594	0.000393422	0.0279787	0.988783	0.996648	-0.00186898	0.0336789	0.955761
cvd3	CPA1	P15085	0.0218914	0.0266903	0.412224	0.996648	0.00200572	0.0373773	0.957221
cvd3	JAM-A	Q9Y624	-0.0295833	0.0260435	0.256162	0.996648	-0.0917267	0.0427326	0.0321859
cvd3	Gal-4	P56470	0.0559166	0.0265585	0.0354109	0.979188	-0.00146344	0.0402336	0.970995
cvd3	IL-1RT2	P27930	0.0142107	0.0273675	0.603655	0.996648	0.00653492	0.0343877	0.849338
cvd3	SHPS-1	P78324	0.0010707	0.0273337	0.968758	0.996648	-0.00790458	0.0381633	0.835974
cvd3	CCL15	Q16663	0.0288846	0.0271546	0.287621	0.996648	0.0242846	0.0330968	0.46336
cvd3	CASP-3	P42574	-0.0278145	0.0263872	0.292	0.996648	-0.0946082	0.0414135	0.0226525
cvd3	uPA	P00749	-0.0029481	0.0275528	0.914804	0.996648	0.00176099	0.0345009	0.959307
cvd3	CPB1	P15086	0.0365913	0.0267946	0.172249	0.986173	0.0157965	0.0353967	0.655544
cvd3	CHI3L1	P36222	0.059906	0.0258343	0.0205285	0.979188	0.0119327	0.0389544	0.759453
cvd3	ST2	Q01638	0.0511692	0.0247686	0.0389999	0.979188	0.00496059	0.0336724	0.882924
cvd3	t-PA	P00750	-0.00770042	0.0248063	0.75628	0.996648	-0.0286226	0.0359404	0.426084
cvd3	SCGB3A2	Q96PL1	-0.0235144	0.0235662	0.318526	0.996648	0.00400157	0.0336052	0.905251
cvd3	EGFR	P00533	0.000837401	0.0278264	0.975996	0.996648	-0.0196577	0.0345434	0.569495
cvd3	IGFBP-7	Q16270	0.0018328	0.0287769	0.949225	0.996648	0.0244978	0.0274715	0.372842
cvd3	CD93	Q9NPY3	-0.000721296	0.0296912	0.980622	0.996648	0.0364844	0.0236761	0.12379
cvd3	IL-18BP	O95998	-0.00359902	0.0270512	0.894175	0.996648	0.00888416	0.0326038	0.78533
cvd3	COL1A1	P02452	-0.0346675	0.0262968	0.187587	0.986173	-0.0615485	0.0374003	0.100297
cvd3	PON3	Q15166	-0.0173098	0.0252164	0.492528	0.996648	-0.0138405	0.0348317	0.691233
cvd3	CTSZ	Q9UBR2	-0.0305876	0.0276435	0.268675	0.996648	-0.0484701	0.0342015	0.156887
cvd3	MMP-3	P08254	0.0097639	0.0224567	0.663775	0.996648	0.0189949	0.0312825	0.543918
cvd3	RARRES2	Q99969	-0.00515864	0.0289964	0.858819	0.996648	-0.0195895	0.024562	0.42541
cvd3	ICAM-2	P13598	-0.00205266	0.0274514	0.940404	0.996648	0.0272055	0.0365069	0.4564
cvd3	KLK6	Q92876	-0.0306475	0.0257573	0.234279	0.996648	-0.0176683	0.0404112	0.662096
cvd3	PDGF subunit A	P04085	-0.0424059	0.0255263	0.0968568	0.979188	-0.0668802	0.0446424	0.134566
cvd3	TNF-R1	P19438	-0.0055458	0.0277424	0.841581	0.996648	0.00527922	0.0322563	0.870044
cvd3	IGFBP-2	P18065	-0.0149302	0.0235974	0.527017	0.996648	0.051787	0.0325189	0.111736
cvd3	vWF	P04275	0.00837495	0.0265735	0.75268	0.996648	0.0367876	0.0401124	0.359411
cvd3	PECAM-1	P16284	0.0211974	0.0263893	0.421944	0.996648	-0.0304454	0.0405084	0.452564
cvd3	MEPE	Q9NQ76	-0.00725477	0.0247357	0.769337	0.996648	-0.0260781	0.0334023	0.435236
cvd3	CCL16	O15467	0.0113723	0.0262619	0.665048	0.996648	0.0375478	0.0369457	0.309852

## Sheet: Fig 2 - IRNL Unadj
Omics Set	Predictor	Adjustments
Proteomics	Rank Normalized Y7 Plasma Lp(a)	Unadjusted
Platform	Predictor	ID	Derivation β	Derivation β StErr	Derivation P-value	Derivation FDR P	Validation β	Validation β StErr	Validation P-value	Validation FDR P
cvd3	MEPE	Q9NQ76	-0.0909005	0.0254709	0.000369132	0.0032343	-0.1851	0.034908	1.54032e-07	8.16372e-06
cvd2	CD84	Q9UIB8	-0.161157	0.0241414	3.38012e-11	5.29022e-09	-0.186729	0.0390325	2.10379e-06	5.57506e-05
cvd3	DLK-1	P80370	-0.084998	0.0253955	0.00083583	0.00615171	-0.162081	0.0354123	5.59643e-06	8.65838e-05
cvd3	IL-6RA	P08887	-0.0914869	0.0277517	0.00099985	0.00657044	-0.108559	0.0238937	6.53463e-06	8.65838e-05
cvd2	GIF	P27352	-0.125857	0.024872	4.66892e-07	1.07385e-05	-0.151196	0.0371108	5.15494e-05	0.000455353
cvd2	CEACAM8	P31997	-0.126707	0.0251735	5.36084e-07	1.09599e-05	-0.14716	0.0358651	4.56364e-05	0.000455353
cvd3	CCL24	O00175	-0.163826	0.0248409	5.75024e-11	5.29022e-09	-0.146356	0.0366896	7.34429e-05	0.000556067
cvd3	MCP-1	P13500	0.113372	0.0264013	1.85808e-05	0.000244204	0.119741	0.0310155	0.000123714	0.000819605
cvd3	CCL15	Q16663	0.104778	0.026181	6.56484e-05	0.000710547	0.120763	0.0321378	0.000186027	0.000985944
cvd3	IGFBP-2	P18065	-0.133695	0.0249583	9.70038e-08	3.56974e-06	-0.13851	0.036708	0.000174969	0.000985944
cvd3	CXCL16	Q9H2A7	0.127054	0.0264937	1.77151e-06	2.96325e-05	0.108874	0.0304459	0.000373293	0.0017986
cvd2	PTX3	P26022	-0.136682	0.0249087	4.73308e-08	2.17722e-06	-0.130241	0.0369492	0.000451729	0.00199514
cvd3	IL-18BP	O95998	-0.0737813	0.0262138	0.0049433	0.023936	-0.111628	0.0323355	0.00059004	0.00240555
cvd3	IGFBP-1	P08833	-0.0838262	0.0251871	0.000893992	0.00625867	-0.117687	0.0365037	0.00132389	0.00501186
cvd3	TLT-2	Q5T2D2	-0.11383	0.0253611	7.68743e-06	0.000117874	-0.113671	0.0355479	0.00144878	0.00511901
cvd2	PSGL-1	Q14242	-0.149235	0.0252499	4.15941e-09	2.55111e-07	-0.111512	0.0355545	0.00178333	0.00590727
cvd3	Notch 3	Q9UM47	0.105757	0.0259008	4.66063e-05	0.000535973	0.0966386	0.0334791	0.00401702	0.01197
cvd3	PON3	Q15166	-0.0777062	0.0253935	0.0022493	0.0125416	-0.103206	0.0358013	0.00406529	0.01197
cvd3	LTBR	P36941	-0.0653867	0.0259842	0.0119527	0.0439859	-0.0937379	0.0334759	0.00525075	0.0146468
cvd2	PAR-1	P25116	-0.0948907	0.0243635	0.000102303	0.00104577	-0.105515	0.039444	0.00764901	0.017626
cvd2	AGRP	O00253	-0.0921728	0.0247272	0.000200014	0.00193698	-0.102733	0.0382159	0.00735684	0.017626
cvd3	TNFRSF14	Q92956	-0.0695714	0.025602	0.00664972	0.0286585	-0.093988	0.0350672	0.00753311	0.017626
cvd3	ITGB2	P05107	0.0732933	0.0266952	0.00610787	0.0274109	0.0819333	0.030164	0.00676808	0.017626
cvd2	RAGE	Q15109	-0.122436	0.024151	4.44699e-07	1.07385e-05	-0.102192	0.039944	0.0107285	0.0236921
cvd3	CCL16	O15467	0.0731824	0.0254742	0.00412184	0.0210207	0.089998	0.0355744	0.0116327	0.0246612
cvd3	KLK6	Q92876	-0.0821356	0.0247353	0.000918392	0.00625867	-0.0954227	0.0382669	0.0128787	0.0262527
cvd2	PRSS8	Q16651	-0.102406	0.0244117	2.87793e-05	0.000353026	-0.0921599	0.0392843	0.0192599	0.0378065
cvd2	CCL17	Q92583	0.10507	0.024405	1.76851e-05	0.000244204	0.0872913	0.0392978	0.0266564	0.050233
cvd3	PSP-D	P35247	-0.0716146	0.024978	0.00419634	0.0210207	-0.0828435	0.0374986	0.027486	0.050233
cvd2	IL-27	Q8NEV9,Q14213	-0.12417	0.0249599	7.23103e-07	1.33051e-05	-0.0809824	0.0371192	0.0294703	0.0520642
cvd2	PIgR	P01833	-0.0848864	0.0260057	0.00112099	0.00711248	-0.070993	0.0333302	0.0335264	0.0539422
cvd2	REN	P00797	-0.0833134	0.0247121	0.000765678	0.0058702	-0.0821641	0.0384015	0.0327372	0.0539422
cvd2	HB-EGF	Q99075	-0.0646472	0.0238232	0.00672626	0.0286585	-0.0884046	0.0415189	0.0335867	0.0539422
cvd3	AZU1	P20160	-0.0635857	0.0255143	0.0127966	0.0452804	-0.0734862	0.0354053	0.0383039	0.0597091
cvd3	TFPI	P10646	0.0731646	0.0273187	0.00747752	0.0305748	0.054835	0.0269763	0.042465	0.0643042
cvd3	TR	P02786	0.132025	0.0254528	2.40718e-07	7.38203e-06	0.066384	0.0351457	0.0593349	0.0873542
cvd3	FAS	P25445	-0.0713806	0.0263651	0.00685312	0.0286585	-0.0594325	0.0318501	0.0624649	0.0894768
cvd2	IL1RL2	Q9HB29	-0.0624244	0.0247911	0.0118982	0.0439859	-0.0664583	0.0383048	0.08319	0.112338
cvd3	NT-proBNP		-0.0762927	0.0248765	0.00219926	0.0125416	-0.0654458	0.0379161	0.0847836	0.112338
cvd3	TNFRSF10C	O14798	0.0919948	0.0251399	0.00026105	0.00240166	0.0635992	0.0366584	0.0832031	0.112338
cvd2	TRAIL-R2	O14763	-0.0795365	0.0231919	0.000619958	0.00495967	-0.0689615	0.0434444	0.112892	0.142459
cvd3	OPG	O00300	0.0720735	0.0258225	0.00531481	0.025075	0.0546558	0.034261	0.111108	0.142459
cvd2	CD4	P01730	-0.0628508	0.024933	0.0118051	0.0439859	-0.0591437	0.0377118	0.117269	0.14454
cvd2	SERPINA12	Q8IW75	0.0796724	0.024708	0.00128697	0.00789343	0.0569655	0.0384483	0.138901	0.167312
cvd2	PGF	P49763	-0.0871338	0.0246949	0.000429798	0.00359467	-0.050885	0.0384848	0.186537	0.219699
cvd2	CCL3	P10147	0.0709258	0.0247578	0.00422699	0.0210207	0.0493781	0.0384105	0.199036	0.229325
cvd2	IL6	P05231	0.0631638	0.0251901	0.0122572	0.044222	0.0399305	0.0367946	0.278201	0.30718
cvd2	TM	P07204	-0.0708341	0.0245981	0.00403366	0.0210207	-0.0428062	0.0389878	0.272616	0.30718
cvd3	SCGB3A2	Q96PL1	0.064574	0.025256	0.0106557	0.0417158	0.0348658	0.036628	0.341486	0.369363
cvd2	MERTK	Q12866	-0.065468	0.0249388	0.00874315	0.0349726	-0.0321971	0.0377942	0.394563	0.418236
cvd3	SELE	P16581	0.0825583	0.026803	0.00210373	0.0124866	0.0166539	0.0297296	0.575539	0.598109
cvd2	IL-4RA	P24394	-0.0645833	0.0259864	0.013046	0.0452916	-0.0137014	0.0336156	0.683702	0.69685
cvd2	CTRC	Q99895	-0.0688122	0.024742	0.00547913	0.025204	1.77244e-05	0.0385066	0.999633	0.999633
cvd2	BMP-6	P22004	0.0400436	0.0256346	0.118464	0.242192	0.0177838	0.0352245	0.613812
cvd2	ANGPT1	Q15389	-0.0115793	0.0242272	0.632753	0.765965	-0.00585855	0.0404897	0.884996
cvd2	ADM	P35318	-0.0555935	0.0248339	0.0253176	0.0763678	-0.0461622	0.0382219	0.227561
cvd2	CD40-L	P29965	-0.0389299	0.0247428	0.115826	0.239461	-0.0435022	0.0386385	0.26061
cvd2	SLAMF7	Q9NQ25	0.0536034	0.0250978	0.0328479	0.0944378	0.120633	0.0369937	0.00116527
cvd2	ADAM-TS13	Q76LX8	-0.025593	0.0246121	0.298564	0.453636	0.000529055	0.0391628	0.989226
cvd2	BOC	Q9BWV1	0.0114395	0.0247618	0.644156	0.769361	0.0277712	0.0386369	0.472524
cvd2	SRC	P12931	-0.0320511	0.0248163	0.196704	0.341448	-0.0305863	0.0384168	0.426207
cvd2	IL-1ra	P18510	-0.00985123	0.0249179	0.692639	0.801544	-0.0372085	0.0379126	0.326726
cvd2	TNFRSF10A	O00220	0.0571822	0.025811	0.0268707	0.0797453	0.0723824	0.0342239	0.0347913
cvd2	STK4	Q13043	-0.0360548	0.0247961	0.146127	0.286035	-0.0488181	0.0384436	0.204562
cvd2	IDUA	P35475	-0.0464062	0.0248231	0.0617377	0.149189	0.0159391	0.038349	0.677807
cvd2	TNFRSF11A	Q9Y6Q6	-0.0474806	0.0247917	0.0556461	0.138363	-0.067017	0.0382449	0.0801649
cvd2	PRSS27	Q9BQR3	-0.0083871	0.0247465	0.734714	0.839673	0.024806	0.038717	0.521931
cvd2	TIE2	Q02763	-0.0357098	0.0245202	0.145494	0.286035	-0.0101456	0.0394604	0.797172
cvd2	TF	P13726	-0.00448755	0.0246317	0.85546	0.921705	0.0158225	0.039129	0.686067
cvd2	PDGF subunit B	P01127	-0.0185778	0.0245241	0.448841	0.602823	-0.0302941	0.0394663	0.442991
cvd2	IL-17D	Q8TAD2	0.00758382	0.0261325	0.771695	0.871116	-0.0157156	0.0331948	0.636053
cvd2	CXCL1	P09341	0.00254212	0.0244618	0.917244	0.958937	-0.0359249	0.0397044	0.365882
cvd2	LOX-1	P78380	-0.0484969	0.0252654	0.055098	0.138363	-0.0430334	0.0365805	0.239841
cvd2	Gal-9	O00182	-0.036927	0.0245617	0.132922	0.265845	-0.00458055	0.0393109	0.907273
cvd2	SCF	P21583	0.0486244	0.0247918	0.0500147	0.131467	0.0686268	0.0383689	0.074118
cvd2	IL18	Q14116	-0.0573269	0.0250569	0.0222741	0.0685366	-0.0759159	0.0373371	0.0424097
cvd2	FGF-21	Q9NSA1	-0.0438155	0.0249125	0.0788048	0.1747	-0.0715792	0.0379444	0.0596578
cvd2	SOD2	P04179	-0.00193536	0.0243698	0.936711	0.964995	0.0269959	0.0400137	0.500114
cvd2	FGF-23	Q9GZV9	0.0171007	0.0259575	0.510121	0.66118	-0.000246363	0.0339696	0.994216
cvd2	SPON2	Q9BUD6	-0.0251026	0.0244393	0.304508	0.453636	0.00667406	0.0397542	0.866725
cvd2	GH	P01241	-0.0035388	0.0247704	0.886415	0.947063	0.0600649	0.0385332	0.119507
cvd2	FS	P19883	-0.0323182	0.0246569	0.190141	0.338193	-0.0145314	0.038962	0.709291
cvd2	GLO1	Q04760	-0.0155826	0.0247288	0.528694	0.670894	-0.00817127	0.0387827	0.833189
cvd2	PAPPA	Q13219	-0.0218485	0.0257767	0.396784	0.540802	-0.00794027	0.034694	0.819041
cvd2	DECR1	Q16698	-0.0213657	0.0251205	0.395158	0.540802	-0.047134	0.0372762	0.206496
cvd2	KIM1	Q96D42	-0.00286005	0.0252275	0.909751	0.956538	0.0213311	0.0369475	0.563901
cvd2	THBS2	P35442	-0.0199302	0.0244868	0.415815	0.562573	-0.00327508	0.0396218	0.934147
cvd2	VSIG2	Q96IQ7	0.031394	0.0245764	0.201642	0.342615	0.0636607	0.0391725	0.104591
cvd2	AMBP	P02760	-0.0283843	0.0242685	0.242338	0.390069	-0.00845595	0.0403306	0.83399
cvd2	PRELP	P51888	-0.0156796	0.0244401	0.521255	0.666048	0.00755565	0.0397912	0.849457
cvd2	HO-1	P09601	-0.0230545	0.0245815	0.348448	0.500894	-0.0510639	0.039242	0.193606
cvd2	XCL1	P47992	-0.0483403	0.0249972	0.0533098	0.136236	-0.0313031	0.0376934	0.406564
cvd2	IL16	Q14005	0.0182988	0.0250996	0.466079	0.621438	0.0181076	0.0374007	0.628432
cvd2	SORT1	Q99523	-0.0158147	0.0243975	0.516941	0.665154	0.00193206	0.0399354	0.961428
cvd2	MMP7	P09237	0.0166587	0.024313	0.493331	0.648378	0.0375263	0.0401909	0.350785
cvd2	IgG Fc receptor II-b	P31994	-0.0462322	0.0248717	0.0632346	0.149189	-0.0218762	0.0381566	0.566611
cvd2	ITGB1BP2	Q9UKP3	-0.0274302	0.025127	0.275144	0.423534	-0.0220277	0.0372776	0.554774
cvd2	DCN	P07585	-0.0286576	0.0249969	0.251782	0.399378	-0.0297185	0.037729	0.431153
cvd2	Dkk-1	O94907	-0.0208569	0.0244978	0.394687	0.540802	0.00356978	0.0395817	0.928164
cvd2	LPL	P06858	0.031368	0.0244883	0.2004	0.342615	0.0589077	0.0395303	0.136631
cvd2	GDF-2	Q9UK05	-0.000609212	0.0251252	0.980659	0.992268	0.0690215	0.0372337	0.064204
cvd2	FABP2	P12104	-0.0559011	0.0242113	0.0210762	0.0668887	-0.0855141	0.0403069	0.0342301
cvd2	THPO	P40225	0.016188	0.0245801	0.510259	0.66118	0.0577476	0.0392205	0.141375
cvd2	MARCO	Q9UEW3	-0.00668733	0.024116	0.781587	0.871587	0.0672601	0.0407873	0.0995941
cvd2	GT	P51161	0.000745312	0.0239069	0.975133	0.992268	-0.00656725	0.0415701	0.874519
cvd2	BNP	P16860	-0.0331325	0.0254409	0.19299	0.338193	-0.0370206	0.0358659	0.302343
cvd2	MMP12	P39900	0.0565316	0.0242106	0.0196661	0.0657922	0.105234	0.0402426	0.00911791
cvd2	ACE2	Q9BYF1	0.0437196	0.02477	0.0777493	0.174462	0.0591319	0.0384859	0.124886
cvd2	PD-L2	Q9BQ51	-0.00792688	0.0247487	0.748786	0.850473	0.059591	0.0385876	0.122974
cvd2	CTSL1	P07711	-0.00692011	0.0247181	0.779544	0.871587	-0.0251132	0.0388095	0.517789
cvd2	hOSCAR	Q8IYS5	-0.0263745	0.0241475	0.274899	0.423534	-0.0222372	0.0407298	0.585264
cvd2	TNFRSF13B	O14836	0.0281006	0.0241003	0.243793	0.390069	0.0914647	0.0407569	0.0251394
cvd2	TGM2	P21980	-0.0438932	0.0251642	0.0813028	0.178092	-0.0234598	0.0370793	0.527144
cvd2	LEP	P41159	0.0407795	0.0248881	0.10151	0.214688	0.0905272	0.0379478	0.0173218
cvd2	CA5A	P35218	-0.0290056	0.0259644	0.264105	0.415345	-0.0458167	0.0336549	0.173843
cvd2	HSP 27	P04792	-0.0210618	0.0248102	0.396053	0.540802	-0.046974	0.0384419	0.222146
cvd2	NEMO	Q9Y6K9	-0.0325681	0.0247357	0.188146	0.338193	-0.0294167	0.0387055	0.447506
cvd2	VEGFD	O43915	-0.0340729	0.0246933	0.167825	0.311918	-3.3413e-08	0.0388689	0.999999
cvd2	PARP-1	P09874	-0.0107386	0.0258376	0.677743	0.794298	-0.0267231	0.0344356	0.437997
cvd2	HAOX1	Q9UJM8	-0.00454855	0.0251645	0.856585	0.921705	-0.0128712	0.037184	0.729337
cvd3	LDL receptor	P01130	0.0260293	0.0253938	0.305504	0.453636	-0.00615573	0.0362834	0.86533
cvd3	IL-17RA	Q96F46	0.0128583	0.0252075	0.610054	0.743377	0.0186401	0.0370084	0.614652
cvd3	TNF-R2	P20333	-0.0151972	0.0255681	0.55234	0.6961	-0.0972699	0.0354139	0.00617777
cvd3	MMP-9	P14780	0.00293465	0.0250606	0.906794	0.956538	-0.0617493	0.0374865	0.0999645
cvd3	EPHB4	P54760	-0.0327035	0.0265505	0.218223	0.361739	-0.0656417	0.0311929	0.035707
cvd3	IL2-RA	P01589	-0.0503205	0.0254037	0.0477802	0.127414	-0.0426016	0.0361194	0.23862
cvd3	ALCAM	Q13740	0.0327661	0.0275581	0.234622	0.382039	0.0271933	0.0259566	0.29517
cvd3	TFF3	Q07654	-0.0246967	0.0255152	0.333229	0.48662	-0.0100796	0.0357964	0.778349
cvd3	SELP	P16109	0.0480638	0.0260047	0.064746	0.150801	-0.00301024	0.033686	0.92882
cvd3	CSTB	P04080	0.0224611	0.026274	0.392745	0.540802	-0.0303174	0.032515	0.351449
cvd3	CD163	Q86VB7	-0.00576604	0.0266148	0.82851	0.912828	0.0056333	0.0310448	0.856062
cvd3	Gal-3	P17931	0.0585588	0.0266493	0.0281351	0.0821723	0.0220297	0.0306714	0.472847
cvd3	GRN	P28799	0.0340779	0.0267556	0.202962	0.342615	0.0289528	0.0302807	0.339333
cvd3	BLM hydrolase	Q13867	0.00060257	0.0259569	0.981482	0.992268	-0.0250377	0.0339949	0.46167
cvd3	PLC	P98160	-0.000443411	0.027753	0.987255	0.99265	-0.0446094	0.024784	0.0723095
cvd3	TIMP4	Q99727	0.0507884	0.0254926	0.0465087	0.125847	0.0826257	0.0356584	0.020788
cvd3	CNTN1	Q12860	0.0122944	0.0262941	0.640152	0.769361	-0.0249898	0.0325205	0.442495
cvd3	CDH5	P33151	-0.0133121	0.0254788	0.60141	0.742681	-0.0415912	0.0359289	0.247429
cvd3	FABP4	P15090	0.0483375	0.0255733	0.0589166	0.144542	0.0311563	0.0354552	0.379842
cvd3	PAI	P05121	-0.0327682	0.0251236	0.192324	0.338193	-0.0392274	0.0372672	0.292894
cvd3	GDF-15	Q99988	-0.00915047	0.0263192	0.728132	0.837351	-0.0346027	0.0323976	0.285865
cvd3	SPON1	Q9HCB6	0.0353866	0.0254044	0.163833	0.311918	0.00689422	0.0362039	0.84903
cvd3	MPO	P05164	-0.0142908	0.0249972	0.567607	0.705673	-0.021072	0.037794	0.577333
cvd3	RETN	Q9HD89	-0.00232716	0.0262417	0.929346	0.964995	-0.00838702	0.0327522	0.797969
cvd3	CHIT1	Q13231	0.0112674	0.024683	0.648103	0.769361	-0.0613967	0.0388722	0.114692
cvd3	TR-AP	P13686	0.0417451	0.0260371	0.109067	0.228049	0.0436706	0.0335419	0.193361
cvd3	GP6	Q9HCN6	-0.045025	0.0242231	0.0632432	0.149189	-0.0729238	0.0403549	0.0711888
cvd3	PI3	P19957	0.0568371	0.0246183	0.0210845	0.0668887	0.0268503	0.0390225	0.491639
cvd3	Ep-CAM	P16422	0.0309923	0.0248385	0.212304	0.355126	0.0604419	0.038159	0.113664
cvd3	AP-N	P15144	0.0109388	0.0267953	0.683154	0.795572	-0.0101237	0.0301622	0.737243
cvd3	AXL	P30530	-0.0254794	0.0270762	0.346834	0.500894	-0.0673543	0.0285797	0.018716
cvd3	IL-1RT1	P14778	-0.0273893	0.0268686	0.308177	0.453636	-0.0252817	0.029741	0.395586
cvd3	MMP-2	P08253	0.0445311	0.0257597	0.0840523	0.181948	-0.00572167	0.0347477	0.869257
cvd3	MB	P02144	0.0538256	0.026074	0.0391457	0.109133	-0.0477127	0.0333168	0.152571
cvd3	TNFSF13B	Q9Y275	0.00205916	0.0268033	0.938772	0.964995	-0.0299466	0.0301107	0.320305
cvd3	PRTN3	P24158	-0.0617214	0.0255491	0.0158116	0.0538765	-0.020949	0.0353796	0.553963
cvd3	PCSK9	Q8NBP7	0.0460362	0.0255537	0.0718038	0.16311	0.017201	0.0355728	0.628862
cvd3	U-PAR	Q03405	0.0263541	0.0257602	0.306436	0.453636	-0.0422534	0.034773	0.224737
cvd3	OPN	P10451	-0.0341468	0.026154	0.191873	0.338193	-0.0785069	0.0329587	0.0174903
cvd3	CTSD	P07339	0.0314109	0.0260089	0.22734	0.373487	0.00745376	0.0337419	0.825232
cvd3	PGLYRP1	O75594	-0.0359533	0.0263913	0.173289	0.318852	-0.0933499	0.0317511	0.00339148
cvd3	CPA1	P15085	-0.0356117	0.0256316	0.164913	0.311918	-0.0100773	0.0353061	0.775403
cvd3	JAM-A	Q9Y624	-0.0414102	0.0244962	0.0911309	0.194978	-0.0842287	0.0394023	0.0328959
cvd3	Gal-4	P56470	0.0487027	0.025052	0.0520615	0.13492	-0.0175851	0.0373388	0.637818
cvd3	IL-1RT2	P27930	0.0189698	0.0262474	0.469951	0.622093	0.00700217	0.0327108	0.830561
cvd3	SHPS-1	P78324	-0.00539043	0.0256308	0.833451	0.912828	-0.0260788	0.0353593	0.461046
cvd3	CASP-3	P42574	-0.0127709	0.0248027	0.606695	0.743377	-0.0335599	0.0385002	0.383685
cvd3	uPA	P00749	-0.0379898	0.0262622	0.148216	0.287072	-0.0667611	0.0324693	0.0401462
cvd3	CPB1	P15086	-0.0592217	0.0258995	0.0223489	0.0685366	-0.0608199	0.0339982	0.074068
cvd3	CHI3L1	P36222	0.0273462	0.0251061	0.276218	0.423534	0.0260447	0.0373498	0.485838
cvd3	ST2	Q01638	-0.00355563	0.0258099	0.890445	0.947063	-0.070009	0.0344537	0.0425395
cvd3	t-PA	P00750	0.0224603	0.0252875	0.374568	0.534268	0.0151396	0.0366866	0.679974
cvd3	EGFR	P00533	0.0410187	0.0263571	0.11984	0.242315	0.00492016	0.0321638	0.878465
cvd3	IGFBP-7	Q16270	-0.000240248	0.027446	0.993017	0.993017	-0.0188131	0.0266416	0.480332
cvd3	CD93	Q9NPY3	-0.0241455	0.0279894	0.388451	0.540802	-0.039868	0.0232416	0.086727
cvd3	COL1A1	P02452	-0.0148726	0.0254403	0.558894	0.699568	-0.0728222	0.0359645	0.0432692
cvd3	CTSZ	Q9UBR2	-0.0547471	0.0262835	0.0374133	0.105908	-0.106827	0.0321546	0.00093997
cvd3	MMP-3	P08254	0.0113058	0.0252953	0.654969	0.772528	-0.0415932	0.0366477	0.256793
cvd3	RARRES2	Q99969	0.00526088	0.0278652	0.850275	0.921705	-0.00704811	0.0241289	0.770296
cvd3	ICAM-2	P13598	0.0357159	0.025875	0.167678	0.311918	0.0561395	0.0342352	0.101499
cvd3	PDGF subunit A	P04085	-0.00618942	0.0239475	0.796086	0.882409	-0.0316031	0.0414066	0.445583
cvd3	TNF-R1	P19438	-0.0484514	0.0264832	0.0675075	0.155267	-0.10458	0.0312928	0.000876721
cvd3	vWF	P04275	0.0580396	0.0251102	0.020937	0.0668887	0.0531208	0.0371573	0.15328
cvd3	PECAM-1	P16284	0.0497602	0.0249376	0.046169	0.125847	0.0206676	0.0379014	0.585725

## Sheet: Fig 2 - IRNL AgeRaceSex
Omics Set	Predictor	Adjustments
Proteomics	Rank Normalized Y7 Plasma Lp(a)	Age/Sex/Race Adjusted
Platform	Predictor	ID	Derivation β	Derivation β StErr	Derivation P-value	Derivation FDR P	Validation β	Validation β StErr	Validation P-value	Validation FDR P
cvd2	BMP-6	P22004	0.00607961	0.0268195	0.820697	0.9371	0.0213756	0.0375548	0.569417
cvd2	ANGPT1	Q15389	-0.0531082	0.0259809	0.0411037	0.709104	-0.0162999	0.0440518	0.711484
cvd2	ADM	P35318	-0.00825726	0.0264849	0.755254	0.9371	0.00238754	0.0410439	0.95363
cvd2	CD40-L	P29965	-0.0536139	0.0266697	0.0445673	0.709104	-0.0513592	0.0420349	0.222194
cvd2	SLAMF7	Q9NQ25	-0.0574245	0.025969	0.0271572	0.709104	0.00612544	0.0382278	0.872743
cvd2	PGF	P49763	-0.0478752	0.0264644	0.0706309	0.709104	0.00662268	0.0410924	0.87201
cvd2	ADAM-TS13	Q76LX8	-0.0114831	0.0265145	0.665008	0.9371	0.0119761	0.0424349	0.777858
cvd2	BOC	Q9BWV1	-0.00676348	0.0261844	0.796207	0.9371	0.04104	0.0404839	0.311067
cvd2	IL-4RA	P24394	-0.0547707	0.0280132	0.0507358	0.709104	-0.0153061	0.0365269	0.67532
cvd2	SRC	P12931	-0.0527186	0.0267286	0.0487392	0.709104	-0.0470156	0.0417611	0.260634
cvd2	IL-1ra	P18510	-0.0211618	0.0266553	0.427368	0.935621	-0.0574803	0.0410423	0.161812
cvd2	IL6	P05231	-0.00845147	0.0266986	0.751625	0.9371	-0.0298001	0.0394437	0.450202
cvd2	TNFRSF10A	O00220	-0.00642262	0.0273492	0.814365	0.9371	-0.0319421	0.0357353	0.371714
cvd2	STK4	Q13043	-0.0418974	0.0267236	0.117124	0.709104	-0.0567189	0.041821	0.175471
cvd2	IDUA	P35475	-0.0488664	0.0266462	0.0668538	0.709104	-0.010644	0.0416248	0.79825
cvd2	TNFRSF11A	Q9Y6Q6	-0.0215018	0.0265533	0.418199	0.935621	-0.0308429	0.0412873	0.455301
cvd2	PAR-1	P25116	-0.0403397	0.0259777	0.120654	0.709104	-0.02477	0.0417748	0.553417
cvd2	TRAIL-R2	O14763	-0.0340266	0.0247937	0.170135	0.709104	-0.044997	0.0471111	0.339851
cvd2	PRSS27	Q9BQR3	-0.0375918	0.026599	0.157767	0.709104	0.0147704	0.0420637	0.725589
cvd2	TIE2	Q02763	-0.0372566	0.026309	0.156936	0.709104	0.0120759	0.0422499	0.775101
cvd2	TF	P13726	-0.00118087	0.0261913	0.964044	0.992684	0.041194	0.0412863	0.318745
cvd2	IL1RL2	Q9HB29	-0.0106907	0.0263029	0.684469	0.9371	0.00885277	0.0403707	0.826492
cvd2	PDGF subunit B	P01127	-0.0444021	0.026395	0.0927211	0.709104	-0.0300275	0.0429247	0.484453
cvd2	IL-27	Q8NEV9,Q14213	-0.0339735	0.02602	0.191852	0.709104	0.00873463	0.0390926	0.823264
cvd2	IL-17D	Q8TAD2	-0.0227388	0.0280427	0.417564	0.935621	-0.043495	0.0358686	0.225693
cvd2	CXCL1	P09341	-0.0194929	0.0263419	0.45941	0.935621	-0.0426856	0.0431976	0.323429
cvd2	LOX-1	P78380	-0.0380346	0.0272177	0.162479	0.709104	-0.0281528	0.0397591	0.479133
cvd2	Gal-9	O00182	-0.0207888	0.0263431	0.430138	0.935621	0.0245478	0.0420413	0.559481
cvd2	GIF	P27352	-0.012277	0.0256043	0.631655	0.9371	-0.0359596	0.0380709	0.345225
cvd2	SCF	P21583	0.0187879	0.0266398	0.480752	0.935621	0.0755619	0.0412727	0.0675642
cvd2	IL18	Q14116	-0.00820067	0.026636	0.758215	0.9371	-0.0242142	0.0397279	0.542394
cvd2	FGF-21	Q9NSA1	-0.035159	0.0268219	0.190101	0.709104	-0.0868843	0.0410589	0.0346969
cvd2	PIgR	P01833	-0.0347955	0.0277989	0.210867	0.746144	-0.00380026	0.0353762	0.914484
cvd2	RAGE	Q15109	-0.0280555	0.0252624	0.266922	0.861641	0.00978811	0.0419372	0.815521
cvd2	SOD2	P04179	-0.0207322	0.0262336	0.429474	0.935621	0.0316219	0.0430842	0.463226
cvd2	CTRC	Q99895	-0.0153443	0.0264211	0.561485	0.935621	0.0531861	0.0413334	0.198612
cvd2	FGF-23	Q9GZV9	0.00604111	0.0277311	0.827577	0.9371	-0.00862866	0.0366783	0.814083
cvd2	SPON2	Q9BUD6	-0.0348115	0.0261692	0.183626	0.709104	0.000852053	0.043091	0.98423
cvd2	GH	P01241	0.0128232	0.023148	0.579678	0.935621	0.0475429	0.0363427	0.19125
cvd2	FS	P19883	-0.0267764	0.026257	0.307985	0.935621	-0.0292527	0.0420409	0.48678
cvd2	GLO1	Q04760	-0.0501156	0.0261171	0.0551769	0.709104	-0.046699	0.0412038	0.257457
cvd2	CD84	Q9UIB8	-0.0356955	0.0246274	0.147415	0.709104	-0.0420219	0.0400288	0.294184
cvd2	PAPPA	Q13219	0.000412357	0.0276377	0.988098	0.992684	0.0129711	0.0373212	0.728283
cvd2	SERPINA12	Q8IW75	-0.0120023	0.0251574	0.633365	0.9371	-0.113372	0.0377681	0.0027815
cvd2	REN	P00797	-0.0627733	0.0258849	0.0154138	0.709104	-0.0566988	0.040531	0.162295
cvd2	DECR1	Q16698	-0.0421477	0.0269096	0.117482	0.709104	-0.0655787	0.0404733	0.105628
cvd2	MERTK	Q12866	-0.0127849	0.0266404	0.631361	0.9371	0.0138111	0.0405098	0.733259
cvd2	KIM1	Q96D42	-0.00901482	0.0269381	0.737933	0.9371	0.00968291	0.0396228	0.807012
cvd2	THBS2	P35442	-0.0109167	0.0260422	0.67513	0.9371	-0.00352535	0.0429093	0.934545
cvd2	TM	P07204	-0.0216886	0.0258106	0.400865	0.935621	0.0443785	0.0398649	0.266003
cvd2	VSIG2	Q96IQ7	-0.00187849	0.0262466	0.942952	0.991447	0.0428751	0.042067	0.308462
cvd2	AMBP	P02760	-0.0147581	0.0261263	0.572237	0.935621	0.0141844	0.043449	0.744176
cvd2	PRELP	P51888	-0.0192639	0.0263049	0.464075	0.935621	0.00945857	0.0430552	0.826182
cvd2	HO-1	P09601	-0.0079985	0.0259721	0.758149	0.9371	-0.0251975	0.0414057	0.543024
cvd2	XCL1	P47992	-0.00706086	0.0267921	0.792166	0.9371	0.0100025	0.0406762	0.805829
cvd2	IL16	Q14005	0.0193966	0.026636	0.46659	0.935621	0.0411119	0.0395498	0.298939
cvd2	SORT1	Q99523	-0.0270132	0.0262668	0.30391	0.935621	-0.00750883	0.0430973	0.861736
cvd2	CEACAM8	P31997	-0.00251221	0.0255508	0.921689	0.980293	-0.0281875	0.037004	0.446476
cvd2	PTX3	P26022	-0.0335986	0.0257353	0.191895	0.709104	-0.0378819	0.0384655	0.325056
cvd2	PSGL-1	Q14242	-0.0260527	0.0259111	0.314823	0.935621	0.0173315	0.036384	0.633976
cvd2	CCL17	Q92583	-0.00820772	0.0250464	0.743181	0.9371	-0.0143059	0.0410282	0.727433
cvd2	CCL3	P10147	-0.00124418	0.0259393	0.96175	0.992684	-0.0192515	0.0408024	0.637203
cvd2	MMP7	P09237	-0.0338948	0.0256161	0.185963	0.709104	-0.0273252	0.0428119	0.523516
cvd2	IgG Fc receptor II-b	P31994	0.000315616	0.0265833	0.990529	0.992684	0.0187963	0.0411963	0.648345
cvd2	ITGB1BP2	Q9UKP3	-0.0374046	0.0270891	0.167533	0.709104	-0.0485598	0.040455	0.230421
cvd2	DCN	P07585	-0.00515471	0.0267358	0.847139	0.938997	0.000655505	0.0404766	0.987084
cvd2	Dkk-1	O94907	-0.0594936	0.0262685	0.0236561	0.709104	-0.00354844	0.0429175	0.93413
cvd2	LPL	P06858	0.0158308	0.0258161	0.539822	0.935621	0.0554366	0.0425256	0.192805
cvd2	PRSS8	Q16651	-0.0385753	0.0257801	0.134766	0.709104	-0.0176599	0.041316	0.669197
cvd2	AGRP	O00253	0.00692287	0.0250773	0.782537	0.9371	0.018547	0.0387067	0.631973
cvd2	HB-EGF	Q99075	-0.0395772	0.0252948	0.117864	0.709104	-0.0326151	0.0443472	0.462318
cvd2	GDF-2	Q9UK05	-0.0111033	0.026059	0.670106	0.9371	0.0377148	0.0395024	0.340043
cvd2	FABP2	P12104	-0.0154313	0.0257779	0.549509	0.935621	-0.0389794	0.0431843	0.36704
cvd2	THPO	P40225	-0.0108312	0.0263546	0.681142	0.9371	0.0430466	0.0424965	0.311444
cvd2	MARCO	Q9UEW3	-0.0192196	0.0258976	0.458112	0.935621	0.0804398	0.0433808	0.0641293
cvd2	GT	P51161	0.0363787	0.0256647	0.156542	0.709104	0.00499855	0.0451033	0.911788
cvd2	BNP	P16860	0.00879143	0.0267066	0.742058	0.9371	0.000818544	0.037606	0.982641
cvd2	MMP12	P39900	-0.00434816	0.0257815	0.86609	0.948575	0.0403517	0.0430593	0.349027
cvd2	ACE2	Q9BYF1	-0.0166656	0.024987	0.504886	0.935621	0.000653934	0.0384139	0.986423
cvd2	PD-L2	Q9BQ51	-0.0199114	0.0265341	0.453119	0.935621	0.0414784	0.0416012	0.319093
cvd2	CTSL1	P07711	-0.0114536	0.0262181	0.662273	0.9371	-0.00958229	0.0406281	0.813616
cvd2	hOSCAR	Q8IYS5	-0.0252904	0.0260187	0.331193	0.935621	-0.0124572	0.044106	0.777693
cvd2	TNFRSF13B	O14836	-0.045282	0.0253989	0.0748021	0.709104	0.0056844	0.0434543	0.895961
cvd2	TGM2	P21980	-0.0435459	0.0270249	0.107305	0.709104	0.0192785	0.0397441	0.627784
cvd2	LEP	P41159	0.00337775	0.0216222	0.875882	0.949615	0.0051566	0.0332655	0.876856
cvd2	CA5A	P35218	-0.041569	0.0272874	0.127861	0.709104	-0.0660827	0.0359496	0.0664647
cvd2	HSP 27	P04792	-0.0530553	0.026664	0.0467855	0.709104	-0.0732862	0.0417194	0.0794243
cvd2	CD4	P01730	-0.0419468	0.0268246	0.118075	0.709104	-0.00171801	0.0405256	0.966198
cvd2	NEMO	Q9Y6K9	-0.0517765	0.0265537	0.0513646	0.709104	-0.0397607	0.0420324	0.344506
cvd2	VEGFD	O43915	-0.0215134	0.0261354	0.410545	0.935621	0.00904036	0.0421414	0.830202
cvd2	PARP-1	P09874	-0.0142212	0.027495	0.605067	0.9371	-0.0069299	0.0371151	0.85194
cvd2	HAOX1	Q9UJM8	-0.0283247	0.0253672	0.264338	0.861641	-0.029359	0.0376489	0.435773
cvd3	TNFRSF14	Q92956	-0.0129164	0.0272632	0.635731	0.9371	-0.0252045	0.0372696	0.499095
cvd3	LDL receptor	P01130	0.0476251	0.026858	0.076382	0.709104	0.0150055	0.037749	0.691117
cvd3	ITGB2	P05107	0.0262289	0.0285498	0.358387	0.935621	0.0413648	0.0324885	0.203374
cvd3	IL-17RA	Q96F46	0.00283776	0.0271608	0.916802	0.980293	0.00317085	0.0400652	0.936943
cvd3	TNF-R2	P20333	0.0153892	0.0274242	0.574771	0.935621	-0.0621313	0.0379868	0.102382
cvd3	MMP-9	P14780	-0.00805892	0.026966	0.765089	0.9371	-0.0742488	0.0407228	0.068697
cvd3	EPHB4	P54760	0.00859614	0.0284988	0.762971	0.9371	-0.0224092	0.033618	0.505261
cvd3	IL2-RA	P01589	0.0195768	0.0269648	0.467935	0.935621	0.0327979	0.0385814	0.395567
cvd3	OPG	O00300	0.00327251	0.0266624	0.902329	0.970927	-0.0219519	0.0352007	0.533084
cvd3	ALCAM	Q13740	0.0205831	0.0294444	0.484623	0.935621	0.00200934	0.0277954	0.942392
cvd3	TFF3	Q07654	-0.0208847	0.0255271	0.413401	0.935621	-0.0373919	0.0363884	0.304511
cvd3	SELP	P16109	0.0249759	0.0275266	0.364366	0.935621	-0.0397683	0.0357292	0.266078
cvd3	CSTB	P04080	0.0103576	0.0281788	0.713244	0.9371	-0.0485667	0.0350542	0.166358
cvd3	MCP-1	P13500	0.0247562	0.0275364	0.36877	0.935621	0.0370796	0.0315036	0.239605
cvd3	CD163	Q86VB7	0.0172477	0.0284702	0.544723	0.935621	0.0332769	0.0331931	0.316443
cvd3	Gal-3	P17931	0.0373139	0.0286088	0.192325	0.709104	-0.0157185	0.0330239	0.634244
cvd3	GRN	P28799	0.0058295	0.0287581	0.839389	0.9371	0.00115427	0.032774	0.971915
cvd3	NT-proBNP		-0.00907315	0.0246404	0.712756	0.9371	-0.0166475	0.0370697	0.65351
cvd3	BLM hydrolase	Q13867	0.00582989	0.0274391	0.83177	0.9371	-0.0168521	0.0360735	0.640534
cvd3	PLC	P98160	0.0244766	0.0298253	0.41196	0.935621	-0.00517365	0.0264733	0.845115
cvd3	LTBR	P36941	0.00947603	0.0275356	0.730788	0.9371	-0.00696313	0.0353831	0.844048
cvd3	Notch 3	Q9UM47	0.0386116	0.0273171	0.157714	0.709104	0.0208936	0.0354779	0.55611
cvd3	TIMP4	Q99727	0.00662447	0.0265877	0.803272	0.9371	0.0145784	0.036808	0.692179
cvd3	CNTN1	Q12860	0.0363462	0.027858	0.192184	0.709104	-0.0177225	0.0344036	0.606624
cvd3	CDH5	P33151	0.00617038	0.0273851	0.82176	0.9371	-0.0163001	0.0388226	0.674719
cvd3	TLT-2	Q5T2D2	-0.0223473	0.0265636	0.40032	0.935621	-0.0171611	0.0374407	0.646844
cvd3	FABP4	P15090	0.0246942	0.0262453	0.346897	0.935621	-0.0199814	0.0368368	0.587698
cvd3	TFPI	P10646	0.069691	0.0289154	0.0160569	0.709104	0.0620947	0.0273252	0.0233692
cvd3	PAI	P05121	-0.0312374	0.0267629	0.243307	0.816942	-0.0421911	0.0400049	0.291958
cvd3	CCL24	O00175	-0.0140376	0.0245392	0.56737	0.935621	0.0310955	0.0357302	0.384448
cvd3	TR	P02786	0.0238234	0.026235	0.363973	0.935621	-0.0551293	0.0359238	0.125339
cvd3	TNFRSF10C	O14798	0.0173493	0.0265039	0.512823	0.935621	-0.0257296	0.038774	0.507183
cvd3	GDF-15	Q99988	-0.00617902	0.0281973	0.826572	0.9371	-0.0639295	0.0349724	0.067984
cvd3	SELE	P16581	0.0367761	0.0282197	0.192691	0.709104	-0.0340772	0.0302003	0.259557
cvd3	AZU1	P20160	-0.0422665	0.027232	0.120838	0.709104	-0.0362153	0.0381615	0.342954
cvd3	DLK-1	P80370	0.00845875	0.0263021	0.747798	0.9371	-0.0419902	0.0360192	0.244112
cvd3	SPON1	Q9HCB6	0.017389	0.0273053	0.524322	0.935621	-0.00462154	0.0392151	0.90622
cvd3	MPO	P05164	-0.00657133	0.0269315	0.80726	0.9371	-0.00466936	0.0410428	0.909455
cvd3	CXCL16	Q9H2A7	0.020767	0.027601	0.451921	0.935621	-0.00825226	0.0310505	0.790497
cvd3	IL-6RA	P08887	-0.00235818	0.0292838	0.935827	0.98961	-0.01424	0.024253	0.5573
cvd3	RETN	Q9HD89	0.00990428	0.0280489	0.724054	0.9371	-0.00360025	0.0353471	0.918902
cvd3	IGFBP-1	P08833	0.00997352	0.0259036	0.70027	0.9371	-0.0307295	0.0378066	0.416611
cvd3	CHIT1	Q13231	0.000318746	0.0262619	0.990318	0.992684	-0.0993039	0.0418798	0.0180075
cvd3	TR-AP	P13686	0.025644	0.0268563	0.339792	0.935621	0.029464	0.0336641	0.381752
cvd3	GP6	Q9HCN6	-0.00871614	0.0259696	0.737195	0.9371	-0.0422915	0.0437968	0.33457
cvd3	PSP-D	P35247	-0.015186	0.0266299	0.568579	0.935621	-0.0412234	0.0404967	0.309063
cvd3	PI3	P19957	-0.00460316	0.0262091	0.860605	0.948212	-0.0186095	0.0420954	0.658571
cvd3	Ep-CAM	P16422	-0.00101568	0.0266002	0.969546	0.992684	0.0267902	0.041229	0.516045
cvd3	AP-N	P15144	0.0208691	0.0285827	0.465417	0.935621	-0.00252254	0.032067	0.937322
cvd3	AXL	P30530	0.0183146	0.0283541	0.51842	0.935621	0.0041861	0.0287101	0.884117
cvd3	IL-1RT1	P14778	0.000694646	0.0288995	0.980826	0.992684	-0.011263	0.0321734	0.726392
cvd3	MMP-2	P08253	0.0364222	0.0277331	0.189265	0.709104	-0.029816	0.0376877	0.429139
cvd3	FAS	P25445	-0.0273234	0.0277004	0.324091	0.935621	-0.00523753	0.03292	0.873638
cvd3	MB	P02144	0.0506511	0.0261714	0.0531211	0.709104	-0.0360394	0.0316554	0.255313
cvd3	TNFSF13B	Q9Y275	0.0389972	0.028621	0.173218	0.709104	0.00246742	0.0319915	0.938545
cvd3	PRTN3	P24158	-0.050818	0.0275336	0.0651237	0.709104	-0.000154424	0.0384378	0.996796
cvd3	PCSK9	Q8NBP7	0.0346492	0.0274063	0.206313	0.744344	-0.0198303	0.0383213	0.604992
cvd3	U-PAR	Q03405	0.0186468	0.027627	0.499805	0.935621	-0.0744998	0.0376314	0.0481337
cvd3	OPN	P10451	0.000250532	0.0273171	0.992684	0.992684	-0.00762072	0.0342039	0.823756
cvd3	CTSD	P07339	0.00555189	0.027553	0.840334	0.9371	-0.0356352	0.0351733	0.311355
cvd3	PGLYRP1	O75594	0.00811328	0.0282829	0.774255	0.9371	-0.0398948	0.0340763	0.242107
cvd3	CPA1	P15085	0.00960368	0.0273592	0.725617	0.9371	0.0219428	0.0377966	0.561735
cvd3	JAM-A	Q9Y624	-0.0310896	0.026379	0.238743	0.816942	-0.0888571	0.0428755	0.0385969
cvd3	Gal-4	P56470	0.0509973	0.0269615	0.0587394	0.709104	-0.0356371	0.0402769	0.376574
cvd3	IL-1RT2	P27930	0.0174997	0.027883	0.530348	0.935621	0.00521168	0.0348141	0.881045
cvd3	SHPS-1	P78324	0.0192597	0.0275858	0.485171	0.935621	-0.0157744	0.038427	0.681565
cvd3	CCL15	Q16663	0.017748	0.0276194	0.520579	0.935621	0.0181789	0.0333532	0.585902
cvd3	CASP-3	P42574	-0.0349424	0.0266682	0.190294	0.709104	-0.0688087	0.0417098	0.0994621
cvd3	uPA	P00749	0.0181033	0.0278715	0.51609	0.935621	-0.0163969	0.034613	0.63585
cvd3	CPB1	P15086	0.0227652	0.0272321	0.403297	0.935621	0.0213015	0.0354856	0.548513
cvd3	CHI3L1	P36222	0.040605	0.0268422	0.130545	0.709104	0.00272887	0.0402899	0.94602
cvd3	ST2	Q01638	0.0426749	0.025242	0.0911017	0.709104	0.000284965	0.0340213	0.993319
cvd3	t-PA	P00750	0.0169316	0.0264376	0.521981	0.935621	0.00665221	0.0386203	0.863295
cvd3	SCGB3A2	Q96PL1	0.00712741	0.0269564	0.791501	0.9371	-0.0326438	0.0392256	0.405581
cvd3	EGFR	P00533	0.0381156	0.0283294	0.178672	0.709104	-0.00815634	0.0348175	0.814853
cvd3	IGFBP-7	Q16270	0.00706976	0.0290695	0.80788	0.9371	0.00638868	0.0276623	0.81742
cvd3	CD93	Q9NPY3	0.00721834	0.0300236	0.810034	0.9371	0.0188075	0.0242008	0.43734
cvd3	IL-18BP	O95998	0.00806732	0.0274448	0.768836	0.9371	-0.0189366	0.0332331	0.568992
cvd3	COL1A1	P02452	-0.0253713	0.0267326	0.342723	0.935621	-0.0541943	0.0383109	0.157642
cvd3	PON3	Q15166	0.000673284	0.0268813	0.980021	0.992684	-0.00343373	0.0375813	0.927227
cvd3	CTSZ	Q9UBR2	-0.0174613	0.0281875	0.535694	0.935621	-0.0804672	0.0345241	0.0200554
cvd3	MMP-3	P08254	0.0159665	0.022782	0.483507	0.935621	0.00546965	0.0315817	0.862553
cvd3	RARRES2	Q99969	0.0115304	0.0298334	0.699184	0.9371	-0.00693479	0.0258983	0.788957
cvd3	ICAM-2	P13598	-0.0042833	0.0277525	0.877361	0.949615	0.00134358	0.0367472	0.970844
cvd3	KLK6	Q92876	-0.0127316	0.0261914	0.626962	0.9371	-0.021264	0.0409017	0.603314
cvd3	PDGF subunit A	P04085	-0.030024	0.0257718	0.244195	0.816942	-0.0372712	0.044944	0.407234
cvd3	TNF-R1	P19438	0.0151174	0.0281023	0.590692	0.9371	-0.0216967	0.0327176	0.507457
cvd3	IGFBP-2	P18065	-0.0209977	0.0255318	0.410963	0.935621	0.00203215	0.0371279	0.956367
cvd3	vWF	P04275	0.0059783	0.0268523	0.823847	0.9371	0.0218682	0.0403116	0.587665
cvd3	PECAM-1	P16284	0.0222509	0.0266284	0.4035	0.935621	-0.0146021	0.0408513	0.720868
cvd3	MEPE	Q9NQ76	0.00786171	0.0252852	0.7559	0.9371	-0.0492823	0.0336603	0.143623
cvd3	CCL16	O15467	0.0209302	0.0268329	0.435495	0.935621	0.0405772	0.0375255	0.279933

## Sheet: Fig 2 - IRNL FullAdj
Omics Set	Predictor	Adjustments
Proteomics	Rank Normalized Y7 Plasma Lp(a)	Fully Adjusted
Platform	Predictor	ID	Derivation β	Derivation β StErr	Derivation P-value	Derivation FDR P	Validation β	Validation β StErr	Validation P-value	Validation FDR P
cvd2	BMP-6	P22004	0.0121956	0.0268317	0.649514	0.933676	0.0270212	0.0386067	0.484225
cvd2	ANGPT1	Q15389	-0.0567356	0.0263527	0.0314734	0.897672	-0.0471636	0.0452042	0.297161
cvd2	ADM	P35318	-0.00159024	0.0263068	0.951805	0.998649	-0.000243271	0.0414384	0.995318
cvd2	CD40-L	P29965	-0.0562744	0.0270482	0.0376362	0.897672	-0.0768152	0.0432794	0.0763697
cvd2	SLAMF7	Q9NQ25	-0.039175	0.026099	0.133549	0.912829	0.0400885	0.0388929	0.30303
cvd2	PGF	P49763	-0.0534441	0.026458	0.0435544	0.897672	-0.0189177	0.0419938	0.652504
cvd2	ADAM-TS13	Q76LX8	-0.0137374	0.0269354	0.610112	0.912829	0.00416899	0.0439112	0.92439
cvd2	BOC	Q9BWV1	-0.00827194	0.0264259	0.754303	0.974651	0.0312555	0.0418313	0.455215
cvd2	IL-4RA	P24394	-0.0390652	0.0280781	0.164327	0.912829	0.0143451	0.0374218	0.701592
cvd2	SRC	P12931	-0.0545442	0.0271012	0.0443227	0.897672	-0.0703166	0.0427097	0.100149
cvd2	IL-1ra	P18510	-0.0193964	0.0256259	0.449219	0.912829	-0.0567291	0.0401152	0.157777
cvd2	IL6	P05231	-0.00251336	0.0264476	0.924301	0.998649	-0.0135254	0.0399688	0.735168
cvd2	TNFRSF10A	O00220	0.00566579	0.0271388	0.834653	0.986763	-0.0139722	0.0357801	0.696289
cvd2	STK4	Q13043	-0.0445766	0.0270976	0.100159	0.912829	-0.0788749	0.0428611	0.0661707
cvd2	IDUA	P35475	-0.0487378	0.0269176	0.0703861	0.912829	-0.0218811	0.0426724	0.608281
cvd2	TNFRSF11A	Q9Y6Q6	-0.00949675	0.0267526	0.722649	0.952603	-0.0124676	0.0426073	0.769906
cvd2	PAR-1	P25116	-0.0320211	0.0263097	0.223753	0.912829	-0.0256524	0.043257	0.553364
cvd2	TRAIL-R2	O14763	-0.0279286	0.0246768	0.2579	0.912829	-0.0211561	0.0478391	0.658461
cvd2	PRSS27	Q9BQR3	-0.0360038	0.0269897	0.182399	0.912829	0.0151362	0.0434315	0.727568
cvd2	TIE2	Q02763	-0.0372489	0.0267194	0.163488	0.912829	0.0074059	0.0437142	0.86552
cvd2	TF	P13726	0.000299813	0.0264494	0.990957	0.998649	0.0466187	0.041986	0.267248
cvd2	IL1RL2	Q9HB29	-0.0160704	0.0263695	0.542327	0.912829	0.00265776	0.0410716	0.948424
cvd2	PDGF subunit B	P01127	-0.0495369	0.0267512	0.064244	0.9093	-0.0626586	0.0438732	0.153704
cvd2	IL-27	Q8NEV9,Q14213	-0.0338693	0.0259419	0.191883	0.912829	0.0112244	0.0403656	0.781044
cvd2	IL-17D	Q8TAD2	-0.0201481	0.0283429	0.47727	0.912829	-0.0346919	0.0367056	0.344925
cvd2	CXCL1	P09341	-0.0205563	0.0266732	0.441015	0.912829	-0.0610775	0.0445365	0.170705
cvd2	LOX-1	P78380	-0.0455841	0.0274436	0.096908	0.912829	-0.0457393	0.0406238	0.260598
cvd2	Gal-9	O00182	-0.0154926	0.0261468	0.553585	0.912829	0.0356363	0.0422979	0.399802
cvd2	GIF	P27352	-0.0146021	0.0259305	0.573429	0.912829	-0.037058	0.039104	0.343632
cvd2	SCF	P21583	0.0112132	0.0263436	0.670417	0.945932	0.0724305	0.0418728	0.0841269
cvd2	IL18	Q14116	-0.000185719	0.0267354	0.994458	0.998649	-0.0311416	0.0405635	0.442919
cvd2	FGF-21	Q9NSA1	-0.0191255	0.0251896	0.447809	0.912829	-0.0829271	0.0392094	0.0347968
cvd2	PIgR	P01833	-0.026345	0.0272708	0.334165	0.912829	0.00859054	0.0346736	0.804399
cvd2	RAGE	Q15109	-0.027668	0.025637	0.280651	0.912829	0.0111679	0.0432343	0.796245
cvd2	SOD2	P04179	-0.0241473	0.0266421	0.364883	0.912829	0.0273042	0.0445156	0.539843
cvd2	CTRC	Q99895	-0.0218014	0.0267693	0.415528	0.912829	0.0282289	0.0424713	0.506495
cvd2	FGF-23	Q9GZV9	0.0182805	0.0280113	0.514102	0.912829	0.0133475	0.0374651	0.721753
cvd2	SPON2	Q9BUD6	-0.0319627	0.0265095	0.228108	0.912829	-0.000460319	0.0444226	0.991735
cvd2	GH	P01241	0.0120414	0.0225716	0.593779	0.912829	0.06347	0.0366255	0.0835616
cvd2	FS	P19883	-0.0315971	0.0260482	0.2253	0.912829	-0.0445689	0.0425554	0.295329
cvd2	GLO1	Q04760	-0.0507791	0.0262957	0.0536503	0.897672	-0.065861	0.0422079	0.119135
cvd2	CD84	Q9UIB8	-0.0259228	0.024835	0.296736	0.912829	-0.0329674	0.0413212	0.425248
cvd2	PAPPA	Q13219	-0.0141118	0.0276398	0.609728	0.912829	-0.0108207	0.0382155	0.777148
cvd2	SERPINA12	Q8IW75	-0.00329894	0.0253649	0.896536	0.998649	-0.110504	0.0389996	0.00474182
cvd2	REN	P00797	-0.0722468	0.0256991	0.00499509	0.871618	-0.0658312	0.0414887	0.113042
cvd2	DECR1	Q16698	-0.0410478	0.027242	0.132064	0.912829	-0.0787215	0.0415761	0.0587276
cvd2	MERTK	Q12866	-0.01154	0.0266748	0.665351	0.945932	0.0189927	0.041647	0.648508
cvd2	KIM1	Q96D42	-0.0295878	0.0259355	0.254115	0.912829	-0.0289893	0.0388314	0.4556
cvd2	THBS2	P35442	-0.00377608	0.0264054	0.886305	0.998649	0.00204546	0.0443853	0.963257
cvd2	TM	P07204	-0.0201125	0.0261921	0.442668	0.912829	0.0525153	0.0412625	0.203557
cvd2	VSIG2	Q96IQ7	0.00501724	0.0260556	0.847329	0.986763	0.0591568	0.0428093	0.167468
cvd2	AMBP	P02760	-0.0154753	0.0263542	0.557151	0.912829	0.00653142	0.0446669	0.883787
cvd2	PRELP	P51888	-0.0199982	0.0267086	0.454114	0.912829	0.00441932	0.0444626	0.920855
cvd2	HO-1	P09601	-0.00351657	0.0261776	0.893154	0.998649	-0.0282297	0.0421971	0.503726
cvd2	XCL1	P47992	0.00172136	0.0270016	0.949177	0.998649	0.0265097	0.0416735	0.524908
cvd2	IL16	Q14005	0.0222067	0.02676	0.40675	0.912829	0.0389235	0.0405764	0.337769
cvd2	SORT1	Q99523	-0.0375534	0.0263892	0.154914	0.912829	-0.0302941	0.0437913	0.489311
cvd2	CEACAM8	P31997	-0.00026129	0.0258497	0.991936	0.998649	-0.0152336	0.0379901	0.688555
cvd2	PTX3	P26022	-0.0252486	0.025691	0.325865	0.912829	-0.0374477	0.0388313	0.335207
cvd2	PSGL-1	Q14242	-0.0280098	0.0261344	0.283991	0.912829	0.0119063	0.0375175	0.751074
cvd2	CCL17	Q92583	-0.0179143	0.025288	0.478794	0.912829	-0.0352611	0.0421714	0.403373
cvd2	CCL3	P10147	0.0093645	0.0259372	0.718114	0.952603	-0.0499965	0.0415067	0.228802
cvd2	MMP7	P09237	-0.0369057	0.0257005	0.1512	0.912829	-0.0395805	0.0437393	0.365831
cvd2	IgG Fc receptor II-b	P31994	0.000319254	0.0268902	0.990529	0.998649	0.0327892	0.0422426	0.437896
cvd2	ITGB1BP2	Q9UKP3	-0.0399693	0.0274388	0.145404	0.912829	-0.0702133	0.0415306	0.0913665
cvd2	DCN	P07585	-0.00368262	0.0269447	0.891306	0.998649	0.000825769	0.0417584	0.984229
cvd2	Dkk-1	O94907	-0.0689935	0.0265605	0.00947411	0.871618	-0.0277328	0.0441768	0.530369
cvd2	LPL	P06858	0.0155852	0.02586	0.54681	0.912829	0.0600007	0.0431551	0.16488
cvd2	PRSS8	Q16651	-0.0309784	0.0248841	0.213348	0.912829	-0.015381	0.0399911	0.700646
cvd2	AGRP	O00253	6.69695e-05	0.0250785	0.99787	0.998649	0.00470146	0.0394566	0.905188
cvd2	HB-EGF	Q99075	-0.0386105	0.0256522	0.132482	0.912829	-0.047124	0.0456644	0.302457
cvd2	GDF-2	Q9UK05	-0.0228444	0.0258806	0.377541	0.912829	0.00458851	0.0400028	0.908713
cvd2	FABP2	P12104	-0.0123045	0.0261034	0.637435	0.930858	-0.0362292	0.0445597	0.416477
cvd2	THPO	P40225	-0.0152944	0.0265236	0.564268	0.912829	0.0429452	0.043566	0.324608
cvd2	MARCO	Q9UEW3	-0.0221054	0.0262247	0.399398	0.912829	0.0716629	0.0448704	0.110709
cvd2	GT	P51161	0.0285584	0.0258531	0.269481	0.912829	0.00696364	0.0454626	0.878308
cvd2	BNP	P16860	0.0268581	0.0266382	0.313486	0.912829	0.015519	0.0386147	0.687889
cvd2	MMP12	P39900	-0.0147072	0.0257438	0.567882	0.912829	0.0541803	0.0438182	0.21671
cvd2	ACE2	Q9BYF1	-0.0253097	0.0242339	0.296461	0.912829	-0.0125632	0.0380644	0.741463
cvd2	PD-L2	Q9BQ51	-0.0192744	0.0269517	0.474623	0.912829	0.0468199	0.0430162	0.276795
cvd2	CTSL1	P07711	-0.009407	0.0265469	0.72312	0.952603	-0.00511695	0.0419786	0.903019
cvd2	hOSCAR	Q8IYS5	-0.0251202	0.0264103	0.341673	0.912829	-0.000636104	0.0455093	0.988852
cvd2	TNFRSF13B	O14836	-0.0413363	0.0256701	0.107532	0.912829	0.00622211	0.0449828	0.890027
cvd2	TGM2	P21980	-0.0416312	0.0273484	0.128144	0.912829	0.0140946	0.0408628	0.730258
cvd2	LEP	P41159	-0.00996202	0.0200723	0.619746	0.912829	-0.027849	0.0313266	0.374326
cvd2	CA5A	P35218	-0.0319284	0.0266919	0.231803	0.912829	-0.0547217	0.0358407	0.127278
cvd2	HSP 27	P04792	-0.0521677	0.0270329	0.0538107	0.897672	-0.105171	0.042673	0.0139648
cvd2	CD4	P01730	-0.0361346	0.0271088	0.182739	0.912829	0.013435	0.0415876	0.746754
cvd2	NEMO	Q9Y6K9	-0.0544519	0.0268502	0.0427275	0.897672	-0.066649	0.0429907	0.121534
cvd2	VEGFD	O43915	-0.020034	0.0261783	0.444212	0.912829	-0.0030725	0.0422054	0.941988
cvd2	PARP-1	P09874	-0.0113957	0.0278958	0.682954	0.949082	-0.0157169	0.0382702	0.681436
cvd2	HAOX1	Q9UJM8	-0.0295196	0.0250036	0.237931	0.912829	-0.0382761	0.0378023	0.311645
cvd3	TNFRSF14	Q92956	-0.00818872	0.0275926	0.766679	0.975981	-0.000625192	0.0380893	0.986909
cvd3	LDL receptor	P01130	0.0182915	0.0224673	0.415686	0.912829	-0.0372915	0.0300426	0.21493
cvd3	ITGB2	P05107	0.0216185	0.0288611	0.453936	0.912829	0.0452597	0.0331269	0.172314
cvd3	IL-17RA	Q96F46	-0.000235849	0.0275631	0.993174	0.998649	0.00243206	0.0414719	0.953253
cvd3	TNF-R2	P20333	0.0232664	0.0276392	0.400031	0.912829	-0.0275918	0.0384053	0.472736
cvd3	MMP-9	P14780	-0.0140614	0.0271189	0.604175	0.912829	-0.0750164	0.0416766	0.072312
cvd3	EPHB4	P54760	0.0152358	0.0288543	0.597556	0.912829	0.00233072	0.0342049	0.945694
cvd3	IL2-RA	P01589	0.0252338	0.0271348	0.352542	0.912829	0.0708454	0.0387963	0.0682785
cvd3	OPG	O00300	-0.00596639	0.026355	0.820931	0.985775	-0.039694	0.0355738	0.264895
cvd3	ALCAM	Q13740	0.0108123	0.029832	0.71707	0.952603	0.00774624	0.0285605	0.786303
cvd3	TFF3	Q07654	-0.0237791	0.0252379	0.346235	0.912829	-0.0351252	0.036763	0.339691
cvd3	SELP	P16109	0.0162853	0.0277957	0.55803	0.912829	-0.055235	0.0362208	0.127739
cvd3	CSTB	P04080	0.00194288	0.0279334	0.944557	0.998649	-0.0581504	0.0348702	0.0958531
cvd3	MCP-1	P13500	0.0240188	0.0277503	0.386876	0.912829	0.0390051	0.0324425	0.229675
cvd3	CD163	Q86VB7	0.0147503	0.0287852	0.608423	0.912829	0.0377683	0.0341574	0.269243
cvd3	Gal-3	P17931	0.025744	0.0287248	0.370266	0.912829	-0.026011	0.0336953	0.440416
cvd3	GRN	P28799	-0.0101994	0.028967	0.724806	0.952603	-0.0081756	0.0337027	0.808404
cvd3	NT-proBNP		0.00290485	0.0244485	0.905437	0.998649	-0.00381544	0.0376902	0.919397
cvd3	BLM hydrolase	Q13867	-0.0054917	0.0273886	0.841107	0.986763	-0.0399432	0.0362646	0.271098
cvd3	PLC	P98160	0.0215279	0.0301643	0.475523	0.912829	-0.00284984	0.0272814	0.916835
cvd3	LTBR	P36941	0.0106198	0.0279293	0.703818	0.952603	0.00424918	0.0364497	0.90723
cvd3	Notch 3	Q9UM47	0.0347197	0.0270015	0.198684	0.912829	0.0173718	0.0350313	0.620131
cvd3	TIMP4	Q99727	0.00245896	0.0265241	0.926148	0.998649	0.0109078	0.0373851	0.770554
cvd3	CNTN1	Q12860	0.0247568	0.02811	0.378606	0.912829	-0.0327026	0.0347194	0.346575
cvd3	CDH5	P33151	0.00737511	0.0277339	0.790332	0.975981	-0.020006	0.0398616	0.615911
cvd3	TLT-2	Q5T2D2	-0.032781	0.0267738	0.220993	0.912829	-0.0203177	0.0385898	0.598711
cvd3	FABP4	P15090	0.0131411	0.0248641	0.597214	0.912829	-0.035475	0.0358957	0.32337
cvd3	TFPI	P10646	0.0255461	0.0282922	0.366696	0.912829	0.00666518	0.0264372	0.80103
cvd3	PAI	P05121	-0.0340903	0.0255796	0.182815	0.912829	-0.0836546	0.0385532	0.0303661
cvd3	CCL24	O00175	-0.0267663	0.0248133	0.280882	0.912829	0.0145705	0.0369758	0.693665
cvd3	TR	P02786	0.0182868	0.0263563	0.487889	0.912829	-0.0636672	0.0369251	0.0851245
cvd3	TNFRSF10C	O14798	0.0123048	0.0267759	0.645905	0.933676	-0.021867	0.0396719	0.581681
cvd3	GDF-15	Q99988	-0.0143487	0.027489	0.601756	0.912829	-0.075948	0.034588	0.028446
cvd3	SELE	P16581	0.037713	0.0283061	0.182942	0.912829	-0.045797	0.0305162	0.133888
cvd3	AZU1	P20160	-0.0461007	0.0276469	0.0956147	0.912829	-0.0454429	0.0394033	0.249205
cvd3	DLK-1	P80370	-0.00294495	0.026475	0.911444	0.998649	-0.0651967	0.0366688	0.0758555
cvd3	SPON1	Q9HCB6	0.0174077	0.0275393	0.527408	0.912829	-0.0076986	0.0402738	0.84846
cvd3	MPO	P05164	-0.016887	0.0271804	0.534494	0.912829	-0.000331666	0.0421448	0.993723
cvd3	CXCL16	Q9H2A7	0.0110483	0.0278065	0.691179	0.949082	-0.00502507	0.0319531	0.875084
cvd3	IL-6RA	P08887	-0.00812198	0.0296725	0.784334	0.975981	-0.00986151	0.0249915	0.693267
cvd3	RETN	Q9HD89	0.00873248	0.0282739	0.757474	0.974651	0.0302932	0.0358272	0.398111
cvd3	IGFBP-1	P08833	0.0122902	0.024338	0.613641	0.912829	-0.017856	0.0365027	0.62488
cvd3	CHIT1	Q13231	-0.00110345	0.0262684	0.966498	0.998649	-0.0746696	0.0421214	0.0767248
cvd3	TR-AP	P13686	0.0137092	0.0266472	0.606994	0.912829	0.0100031	0.033879	0.767885
cvd3	GP6	Q9HCN6	-0.00627643	0.026361	0.811838	0.982751	-0.0566815	0.0451593	0.209859
cvd3	PSP-D	P35247	-0.0157928	0.0265178	0.551557	0.912829	-0.0350003	0.0411191	0.394964
cvd3	PI3	P19957	-0.00767487	0.0266188	0.773136	0.975981	-0.00987496	0.0433488	0.819869
cvd3	Ep-CAM	P16422	0.00670566	0.0264912	0.800202	0.981582	0.0313265	0.0412199	0.44753
cvd3	AP-N	P15144	0.00821628	0.0287774	0.775289	0.975981	-0.00338404	0.032979	0.918301
cvd3	AXL	P30530	0.0177819	0.0287134	0.535816	0.912829	0.0124444	0.029349	0.671691
cvd3	IL-1RT1	P14778	-4.94674e-05	0.0292177	0.998649	0.998649	0.002453	0.0328801	0.940552
cvd3	MMP-2	P08253	0.0341995	0.0279542	0.221356	0.912829	-0.0375904	0.0380804	0.323931
cvd3	FAS	P25445	-0.0266345	0.0280846	0.343088	0.912829	0.00244671	0.0337986	0.942312
cvd3	MB	P02144	0.044263	0.0264339	0.0942323	0.912829	-0.0297345	0.032448	0.359797
cvd3	TNFSF13B	Q9Y275	0.0336038	0.0287499	0.242646	0.912829	0.0189501	0.0324267	0.559147
cvd3	PRTN3	P24158	-0.0527664	0.0278751	0.0585438	0.897672	0.0109859	0.0396236	0.781669
cvd3	PCSK9	Q8NBP7	0.00208233	0.0266375	0.9377	0.998649	-0.060918	0.038563	0.114644
cvd3	U-PAR	Q03405	0.0205499	0.0268734	0.444567	0.912829	-0.0488433	0.0362478	0.178276
cvd3	OPN	P10451	0.000672403	0.0274644	0.980471	0.998649	0.016165	0.0345353	0.639883
cvd3	CTSD	P07339	0.010735	0.0268915	0.689801	0.949082	-0.03594	0.0347419	0.301278
cvd3	PGLYRP1	O75594	0.00969618	0.0286679	0.735239	0.959461	-0.0196275	0.0348049	0.572989
cvd3	CPA1	P15085	0.0154939	0.0273517	0.571155	0.912829	0.0189398	0.0386292	0.624082
cvd3	JAM-A	Q9Y624	-0.0344427	0.0266829	0.196954	0.912829	-0.105648	0.0441352	0.016949
cvd3	Gal-4	P56470	0.0599983	0.02721	0.0275953	0.897672	-0.0288875	0.0415737	0.487388
cvd3	IL-1RT2	P27930	0.0149725	0.0280425	0.593471	0.912829	0.0032222	0.0355464	0.927799
cvd3	SHPS-1	P78324	0.0183668	0.0280042	0.51201	0.912829	0.00155732	0.0394496	0.968522
cvd3	CCL15	Q16663	0.0206399	0.0278295	0.458406	0.912829	0.0234603	0.0342131	0.493131
cvd3	CASP-3	P42574	-0.0387218	0.0270302	0.152185	0.912829	-0.0927459	0.0428247	0.0306821
cvd3	uPA	P00749	0.0068794	0.028232	0.807515	0.982751	-0.0274039	0.0356472	0.442308
cvd3	CPB1	P15086	0.0293899	0.0274617	0.284686	0.912829	0.0209246	0.0365852	0.567551
cvd3	CHI3L1	P36222	0.055119	0.0264802	0.0375457	0.897672	0.024335	0.0402581	0.545731
cvd3	ST2	Q01638	0.0395098	0.0253943	0.119941	0.912829	-0.00704217	0.0348058	0.839722
cvd3	t-PA	P00750	0.0056198	0.0254186	0.825051	0.985775	-0.0141337	0.0371641	0.703839
cvd3	SCGB3A2	Q96PL1	0.00158246	0.024155	0.947774	0.998649	-0.0233516	0.0347256	0.501521
cvd3	EGFR	P00533	0.0173833	0.0285096	0.542124	0.912829	-0.0265832	0.0357005	0.456762
cvd3	IGFBP-7	Q16270	0.00587809	0.0294864	0.842015	0.986763	0.0158818	0.0284067	0.576287
cvd3	CD93	Q9NPY3	0.00816526	0.030423	0.788433	0.975981	0.0349606	0.0244794	0.153707
cvd3	IL-18BP	O95998	0.0116822	0.0277171	0.673462	0.945932	0.0123863	0.0337002	0.713329
cvd3	COL1A1	P02452	-0.029773	0.0269499	0.269432	0.912829	-0.0431226	0.0387016	0.265575
cvd3	PON3	Q15166	-0.0139262	0.0258399	0.590003	0.912829	-0.0257731	0.0359952	0.474229
cvd3	CTSZ	Q9UBR2	-0.014047	0.0283341	0.620128	0.912829	-0.0763109	0.0352838	0.0309086
cvd3	MMP-3	P08254	0.0143336	0.0230092	0.533407	0.912829	0.0149875	0.0323396	0.643198
cvd3	RARRES2	Q99969	0.00438549	0.0297118	0.882676	0.998649	-0.00748625	0.0253994	0.768282
cvd3	ICAM-2	P13598	0.00361336	0.0281285	0.897802	0.998649	0.0139584	0.0377479	0.711663
cvd3	KLK6	Q92876	-0.0197233	0.0263998	0.455114	0.912829	-0.0159389	0.0417734	0.702911
cvd3	PDGF subunit A	P04085	-0.0322841	0.0261661	0.217455	0.912829	-0.0602808	0.046164	0.192066
cvd3	TNF-R1	P19438	0.0159168	0.0284243	0.575577	0.912829	0.00186901	0.0333431	0.955315
cvd3	IGFBP-2	P18065	-0.0178361	0.0241784	0.460815	0.912829	0.0361353	0.0336483	0.283245
cvd3	vWF	P04275	0.00192794	0.0272298	0.943564	0.998649	0.0473942	0.0414489	0.253262
cvd3	PECAM-1	P16284	0.0203119	0.0270409	0.452672	0.912829	-0.0349584	0.0418684	0.404036
cvd3	MEPE	Q9NQ76	0.00334609	0.0253464	0.89499	0.998649	-0.0374666	0.0345126	0.278046
cvd3	CCL16	O15467	0.0201016	0.0269066	0.455122	0.912829	0.0361318	0.0381937	0.344479

## Sheet: Fig 3 - LASSO Coefficients
Platform	Name	ID	Lp(a)-Associated Proteomic Score	IRNL Lp(a)-Associated Proteomic Score
cvd2	BMP-6	P22004		0.0104606
cvd2	CD40-L	P29965	-0.0033714	-0.0102243
cvd2	SLAMF7	Q9NQ25	-0.000163107
cvd2	IL-4RA	P24394	-0.01113
cvd2	TNFRSF10A	O00220	0.029656	0.0314778
cvd2	IDUA	P35475	-0.0170644	-0.0100971
cvd2	TRAIL-R2	O14763	-0.0296595	-0.0315186
cvd2	IL-27	Q8NEV9,Q14213	-0.024034	-0.00484355
cvd2	GIF	P27352		-0.0193905
cvd2	SCF	P21583	0.060708	0.0578301
cvd2	FGF-21	Q9NSA1	-0.0145627	-0.00827859
cvd2	RAGE	Q15109	-0.0337552	-0.0557136
cvd2	FS	P19883	-0.0113003	-0.0141557
cvd2	GLO1	Q04760	-0.0159119	-0.00986409
cvd2	CD84	Q9UIB8	-0.0267476	-0.036109
cvd2	PAPPA	Q13219	0.011498	0.0108339
cvd2	SERPINA12	Q8IW75		0.00194421
cvd2	REN	P00797	-0.0187534	-0.0295528
cvd2	VSIG2	Q96IQ7	0.00930766	0.0264947
cvd2	IL16	Q14005	0.0530826	0.0745194
cvd2	SORT1	Q99523	-0.00188
cvd2	PTX3	P26022	-0.0236236	-0.032759
cvd2	PSGL-1	Q14242	-0.018466	-0.0391209
cvd2	CCL17	Q92583	0.0199712	0.0549485
cvd2	CCL3	P10147	0.000964935	0.0138513
cvd2	Dkk-1	O94907		-0.00231555
cvd2	LPL	P06858	0.0448118	0.00676847
cvd2	PRSS8	Q16651	-0.0582136	-0.0637029
cvd2	HB-EGF	Q99075		-0.0001561
cvd2	FABP2	P12104	-0.00051808
cvd2	GT	P51161	0.00168437	0.000846569
cvd2	MMP12	P39900	0.024009	0.00931523
cvd2	TGM2	P21980		-0.00540772
cvd2	CA5A	P35218	-0.0125005	-0.0104409
cvd2	CD4	P01730	-0.0179519	-0.0199182
cvd2	NEMO	Q9Y6K9		-0.0221149
cvd3	TNFRSF14	Q92956	-0.00502899	-0.0113701
cvd3	SELP	P16109		0.0112807
cvd3	MCP-1	P13500	0.00782617	0.0149782
cvd3	Gal-3	P17931	0.00307928
cvd3	NT-proBNP		-0.023878	-0.01544
cvd3	Notch 3	Q9UM47	0.0195331	0.0709106
cvd3	TLT-2	Q5T2D2	-0.0201069	-0.0240028
cvd3	TFPI	P10646	0.128555	0.125642
cvd3	PAI	P05121	-0.0218451	-0.0394415
cvd3	CCL24	O00175	-0.0699659	-0.0656547
cvd3	TR	P02786	0.0219515	0.0132823
cvd3	TNFRSF10C	O14798	0.0258651	0.0431973
cvd3	SELE	P16581	0.015451	0.010416
cvd3	SPON1	Q9HCB6	0.00560565
cvd3	CXCL16	Q9H2A7	0.0147688	0.0320447
cvd3	IL-6RA	P08887	-0.0291869	-0.0286985
cvd3	RETN	Q9HD89		7.75566e-05
cvd3	TR-AP	P13686	0.0199715
cvd3	PSP-D	P35247	-0.00744575	-0.00641233
cvd3	MMP-2	P08253	0.0433541	6.39618e-06
cvd3	FAS	P25445	-0.108879	-0.0782882
cvd3	MB	P02144		0.0234322
cvd3	PRTN3	P24158	-0.0653826	-0.0604999
cvd3	U-PAR	Q03405	0.0182632
cvd3	Gal-4	P56470	0.0382051	0.0355901
cvd3	CCL15	Q16663	0.0535553	0.0309272
cvd3	CHI3L1	P36222	0.0487005	0.028455
cvd3	ST2	Q01638	0.0310489	0.00985046
cvd3	SCGB3A2	Q96PL1		0.00891744
cvd3	COL1A1	P02452	-0.0172202	-0.00376099
cvd3	PON3	Q15166	-0.0139294	-0.0151066
cvd3	CTSZ	Q9UBR2	-0.0178525	-0.00142752
cvd3	KLK6	Q92876	-0.0667272	-0.0541606
cvd3	IGFBP-2	P18065	-0.0467159	-0.0777054
cvd3	vWF	P04275	0.00577827	0.0154407
cvd3	MEPE	Q9NQ76	-0.00234575
cvd3	CCL16	O15467	0.0013876	0.0143911

## Sheet: Fig 4 - Score Outcomes
Model Description	Endpoint Type	Endpoint	N(obs)	N(events)	Lp(a) Score	β	β StErr	P-value	Set
Unadjusted	continuous	Y15 ln(CAC+1)	1183		Y7 Plasma Lp(a)	0.0293605	0.0278023	0.291163	derivation
Unadjusted	continuous	Y15 ln(CAC+1)	516		Y7 Plasma Lp(a)	0.0476403	0.050113	0.342225	validation
Unadjusted	continuous	Y15 ln(CAC+1)	1699		Y7 Plasma Lp(a)	0.0351905	0.0246194	0.153079	all
Age/Sex/Race Adjusted	continuous	Y15 ln(CAC+1)	1183		Y7 Plasma Lp(a)	0.0684699	0.0282416	0.015482	derivation
Age/Sex/Race Adjusted	continuous	Y15 ln(CAC+1)	516		Y7 Plasma Lp(a)	0.0429615	0.051095	0.400844	validation
Age/Sex/Race Adjusted	continuous	Y15 ln(CAC+1)	1699		Y7 Plasma Lp(a)	0.0629291	0.0250286	0.0120193	all
Fully Adjusted	continuous	Y15 ln(CAC+1)	1183		Y7 Plasma Lp(a)	0.056808	0.0284382	0.0459924	derivation
Fully Adjusted	continuous	Y15 ln(CAC+1)	516		Y7 Plasma Lp(a)	0.0180746	0.0519826	0.728207	validation
Fully Adjusted	continuous	Y15 ln(CAC+1)	1699		Y7 Plasma Lp(a)	0.0486022	0.0252303	0.0542296	all
Unadjusted	continuous	Y15 ln(CAC+1)	1183		Lp(a) Proteomics Score	-0.0459543	0.0279859	0.100846	derivation
Unadjusted	continuous	Y15 ln(CAC+1)	516		Lp(a) Proteomics Score	0.0937695	0.0503715	0.0632358	validation
Unadjusted	continuous	Y15 ln(CAC+1)	1699		Lp(a) Proteomics Score	-0.00280079	0.0248099	0.910131	all
Lp(a) adjusted	continuous	Y15 ln(CAC+1)	1183		Lp(a) Proteomics Score	-0.06812	0.0304072	0.0252595	derivation
Lp(a) adjusted	continuous	Y15 ln(CAC+1)	1183		Y7 Plasma Lp(a)	0.0559562	0.0301875	0.0640427	derivation
Lp(a) adjusted	continuous	Y15 ln(CAC+1)	516		Lp(a) Proteomics Score	0.0876016	0.0536563	0.103158	validation
Lp(a) adjusted	continuous	Y15 ln(CAC+1)	516		Y7 Plasma Lp(a)	0.0178821	0.0532487	0.737141	validation
Lp(a) adjusted	continuous	Y15 ln(CAC+1)	1699		Lp(a) Proteomics Score	-0.018893	0.0267851	0.480688	all
Lp(a) adjusted	continuous	Y15 ln(CAC+1)	1699		Y7 Plasma Lp(a)	0.0422798	0.0265953	0.112078	all
Age/Sex/Race Adjusted	continuous	Y15 ln(CAC+1)	1183		Lp(a) Proteomics Score	0.0706697	0.0412356	0.0868277	derivation
Age/Sex/Race Adjusted	continuous	Y15 ln(CAC+1)	516		Lp(a) Proteomics Score	0.181619	0.0733981	0.0136684	validation
Age/Sex/Race Adjusted	continuous	Y15 ln(CAC+1)	1699		Lp(a) Proteomics Score	0.108856	0.0363071	0.00275518	all
Lp(a)/Age/Sex/Race Adjusted	continuous	Y15 ln(CAC+1)	1183		Lp(a) Proteomics Score	0.0478404	0.0426629	0.262363	derivation
Lp(a)/Age/Sex/Race Adjusted	continuous	Y15 ln(CAC+1)	1183		Y7 Plasma Lp(a)	0.0598954	0.0292555	0.0408482	derivation
Lp(a)/Age/Sex/Race Adjusted	continuous	Y15 ln(CAC+1)	516		Lp(a) Proteomics Score	0.176317	0.0742509	0.0179365	validation
Lp(a)/Age/Sex/Race Adjusted	continuous	Y15 ln(CAC+1)	516		Y7 Plasma Lp(a)	0.0251093	0.0514172	0.625517	validation
Lp(a)/Age/Sex/Race Adjusted	continuous	Y15 ln(CAC+1)	1699		Lp(a) Proteomics Score	0.0928719	0.037258	0.0127737	all
Lp(a)/Age/Sex/Race Adjusted	continuous	Y15 ln(CAC+1)	1699		Y7 Plasma Lp(a)	0.0483659	0.025664	0.0596577	all
Fully Adjusted	continuous	Y15 ln(CAC+1)	1183		Lp(a) Proteomics Score	0.04858	0.0422935	0.250939	derivation
Fully Adjusted	continuous	Y15 ln(CAC+1)	516		Lp(a) Proteomics Score	0.122887	0.0751885	0.102805	validation
Fully Adjusted	continuous	Y15 ln(CAC+1)	1699		Lp(a) Proteomics Score	0.0801155	0.0371861	0.0313467	all
Fully Adjusted w/ Lp(a)	continuous	Y15 ln(CAC+1)	1183		Lp(a) Proteomics Score	0.0303341	0.0434859	0.48559	derivation
Fully Adjusted w/ Lp(a)	continuous	Y15 ln(CAC+1)	1183		Y7 Plasma Lp(a)	0.0519832	0.0292734	0.076029	derivation
Fully Adjusted w/ Lp(a)	continuous	Y15 ln(CAC+1)	516		Lp(a) Proteomics Score	0.121481	0.0756412	0.108903	validation
Fully Adjusted w/ Lp(a)	continuous	Y15 ln(CAC+1)	516		Y7 Plasma Lp(a)	0.00968558	0.0521631	0.852772	validation
Fully Adjusted w/ Lp(a)	continuous	Y15 ln(CAC+1)	1699		Lp(a) Proteomics Score	0.0686908	0.0379098	0.0701713	all
Fully Adjusted w/ Lp(a)	continuous	Y15 ln(CAC+1)	1699		Y7 Plasma Lp(a)	0.0394497	0.0257142	0.125178	all
Unadjusted	continuous	Y15 ln(CAC+1)	1183		IRNL Lp(a) Proteomics Score	-0.0565307	0.0280847	0.0443552	derivation
Unadjusted	continuous	Y15 ln(CAC+1)	516		IRNL Lp(a) Proteomics Score	0.0589459	0.0502548	0.241363	validation
Unadjusted	continuous	Y15 ln(CAC+1)	1699		IRNL Lp(a) Proteomics Score	-0.0207772	0.0248485	0.403186	all
Lp(a) adjusted	continuous	Y15 ln(CAC+1)	1183		IRNL Lp(a) Proteomics Score	-0.0783455	0.0302095	0.00962067	derivation
Lp(a) adjusted	continuous	Y15 ln(CAC+1)	1183		Y7 Plasma Lp(a)	0.0581114	0.0298688	0.0519448	derivation
Lp(a) adjusted	continuous	Y15 ln(CAC+1)	516		IRNL Lp(a) Proteomics Score	0.0482554	0.0534973	0.367471	validation
Lp(a) adjusted	continuous	Y15 ln(CAC+1)	516		Y7 Plasma Lp(a)	0.0312296	0.0533218	0.558346	validation
Lp(a) adjusted	continuous	Y15 ln(CAC+1)	1699		IRNL Lp(a) Proteomics Score	-0.0387078	0.0266381	0.146381	all
Lp(a) adjusted	continuous	Y15 ln(CAC+1)	1699		Y7 Plasma Lp(a)	0.0490826	0.026403	0.0632032	all
Age/Sex/Race Adjusted	continuous	Y15 ln(CAC+1)	1183		IRNL Lp(a) Proteomics Score	0.0565569	0.046693	0.226043	derivation
Age/Sex/Race Adjusted	continuous	Y15 ln(CAC+1)	516		IRNL Lp(a) Proteomics Score	0.111665	0.0806168	0.166615	validation
Age/Sex/Race Adjusted	continuous	Y15 ln(CAC+1)	1699		IRNL Lp(a) Proteomics Score	0.0777356	0.0407604	0.0566719	all
Lp(a)/Age/Sex/Race Adjusted	continuous	Y15 ln(CAC+1)	1183		IRNL Lp(a) Proteomics Score	0.0328854	0.0478331	0.491901	derivation
Lp(a)/Age/Sex/Race Adjusted	continuous	Y15 ln(CAC+1)	1183		Y7 Plasma Lp(a)	0.0640039	0.0289852	0.0274257	derivation
Lp(a)/Age/Sex/Race Adjusted	continuous	Y15 ln(CAC+1)	516		IRNL Lp(a) Proteomics Score	0.104657	0.0813389	0.198792	validation
Lp(a)/Age/Sex/Race Adjusted	continuous	Y15 ln(CAC+1)	516		Y7 Plasma Lp(a)	0.0344218	0.0514918	0.504123	validation
Lp(a)/Age/Sex/Race Adjusted	continuous	Y15 ln(CAC+1)	1699		IRNL Lp(a) Proteomics Score	0.0599997	0.0415172	0.148594	all
Lp(a)/Age/Sex/Race Adjusted	continuous	Y15 ln(CAC+1)	1699		Y7 Plasma Lp(a)	0.0557163	0.0255135	0.0291138	all
Fully Adjusted	continuous	Y15 ln(CAC+1)	1183		IRNL Lp(a) Proteomics Score	0.0324576	0.0480478	0.499474	derivation
Fully Adjusted	continuous	Y15 ln(CAC+1)	516		IRNL Lp(a) Proteomics Score	0.0554777	0.0823074	0.500603	validation
Fully Adjusted	continuous	Y15 ln(CAC+1)	1699		IRNL Lp(a) Proteomics Score	0.046693	0.0418107	0.264251	all
Fully Adjusted w/ Lp(a)	continuous	Y15 ln(CAC+1)	1183		IRNL Lp(a) Proteomics Score	0.0139759	0.0489696	0.775388	derivation
Fully Adjusted w/ Lp(a)	continuous	Y15 ln(CAC+1)	1183		Y7 Plasma Lp(a)	0.0551627	0.0290276	0.0576333	derivation
Fully Adjusted w/ Lp(a)	continuous	Y15 ln(CAC+1)	516		IRNL Lp(a) Proteomics Score	0.0533893	0.082697	0.518834	validation
Fully Adjusted w/ Lp(a)	continuous	Y15 ln(CAC+1)	516		Y7 Plasma Lp(a)	0.0151387	0.0522113	0.771974	validation
Fully Adjusted w/ Lp(a)	continuous	Y15 ln(CAC+1)	1699		IRNL Lp(a) Proteomics Score	0.0343996	0.0423599	0.416861	all
Fully Adjusted w/ Lp(a)	continuous	Y15 ln(CAC+1)	1699		Y7 Plasma Lp(a)	0.0451895	0.0255804	0.0774814	all
Unadjusted	continuous	Y20 ln(CAC+1)	1209		Y7 Plasma Lp(a)	-0.00345574	0.0288783	0.904768	derivation
Unadjusted	continuous	Y20 ln(CAC+1)	511		Y7 Plasma Lp(a)	0.00998149	0.0473416	0.833097	validation
Unadjusted	continuous	Y20 ln(CAC+1)	1720		Y7 Plasma Lp(a)	0.000350651	0.0246548	0.988654	all
Age/Sex/Race Adjusted	continuous	Y20 ln(CAC+1)	1209		Y7 Plasma Lp(a)	0.0363909	0.0290027	0.209816	derivation
Age/Sex/Race Adjusted	continuous	Y20 ln(CAC+1)	511		Y7 Plasma Lp(a)	0.039574	0.0472282	0.402465	validation
Age/Sex/Race Adjusted	continuous	Y20 ln(CAC+1)	1720		Y7 Plasma Lp(a)	0.0369248	0.0247046	0.13519	all
Fully Adjusted	continuous	Y20 ln(CAC+1)	1209		Y7 Plasma Lp(a)	0.0108228	0.0287377	0.706534	derivation
Fully Adjusted	continuous	Y20 ln(CAC+1)	511		Y7 Plasma Lp(a)	0.011563	0.0475201	0.807852	validation
Fully Adjusted	continuous	Y20 ln(CAC+1)	1720		Y7 Plasma Lp(a)	0.0115277	0.0246243	0.639743	all
Unadjusted	continuous	Y20 ln(CAC+1)	1209		Lp(a) Proteomics Score	-0.025324	0.0295281	0.391272	derivation
Unadjusted	continuous	Y20 ln(CAC+1)	511		Lp(a) Proteomics Score	0.0516866	0.0455574	0.257102	validation
Unadjusted	continuous	Y20 ln(CAC+1)	1720		Lp(a) Proteomics Score	-0.00166071	0.0247747	0.946564	all
Lp(a) adjusted	continuous	Y20 ln(CAC+1)	1209		Lp(a) Proteomics Score	-0.0281357	0.0320086	0.379574	derivation
Lp(a) adjusted	continuous	Y20 ln(CAC+1)	1209		Y7 Plasma Lp(a)	0.00713819	0.0312949	0.819612	derivation
Lp(a) adjusted	continuous	Y20 ln(CAC+1)	511		Lp(a) Proteomics Score	0.0541294	0.0481164	0.261134	validation
Lp(a) adjusted	continuous	Y20 ln(CAC+1)	511		Y7 Plasma Lp(a)	-0.00794549	0.04994	0.873653	validation
Lp(a) adjusted	continuous	Y20 ln(CAC+1)	1720		Lp(a) Proteomics Score	-0.00206578	0.0266258	0.938167	all
Lp(a) adjusted	continuous	Y20 ln(CAC+1)	1720		Y7 Plasma Lp(a)	0.00110239	0.026497	0.966819	all
Age/Sex/Race Adjusted	continuous	Y20 ln(CAC+1)	1209		Lp(a) Proteomics Score	0.124918	0.0425056	0.0033571	derivation
Age/Sex/Race Adjusted	continuous	Y20 ln(CAC+1)	511		Lp(a) Proteomics Score	0.161892	0.0662538	0.0148855	validation
Age/Sex/Race Adjusted	continuous	Y20 ln(CAC+1)	1720		Lp(a) Proteomics Score	0.137008	0.0356858	0.000127871	all
Lp(a)/Age/Sex/Race Adjusted	continuous	Y20 ln(CAC+1)	1209		Lp(a) Proteomics Score	0.118978	0.0439056	0.00682687	derivation
Lp(a)/Age/Sex/Race Adjusted	continuous	Y20 ln(CAC+1)	1209		Y7 Plasma Lp(a)	0.016202	0.0298706	0.587638	derivation
Lp(a)/Age/Sex/Race Adjusted	continuous	Y20 ln(CAC+1)	511		Lp(a) Proteomics Score	0.157067	0.0670499	0.0195405	validation
Lp(a)/Age/Sex/Race Adjusted	continuous	Y20 ln(CAC+1)	511		Y7 Plasma Lp(a)	0.0230057	0.0475491	0.628716	validation
Lp(a)/Age/Sex/Race Adjusted	continuous	Y20 ln(CAC+1)	1720		Lp(a) Proteomics Score	0.1316	0.0365859	0.000331032	all
Lp(a)/Age/Sex/Race Adjusted	continuous	Y20 ln(CAC+1)	1720		Y7 Plasma Lp(a)	0.016976	0.025236	0.501236	all
Fully Adjusted	continuous	Y20 ln(CAC+1)	1209		Lp(a) Proteomics Score	0.0705733	0.0429659	0.100741	derivation
Fully Adjusted	continuous	Y20 ln(CAC+1)	511		Lp(a) Proteomics Score	0.092758	0.0665178	0.163796	validation
Fully Adjusted	continuous	Y20 ln(CAC+1)	1720		Lp(a) Proteomics Score	0.087018	0.0359707	0.0156616	all
Fully Adjusted w/ Lp(a)	continuous	Y20 ln(CAC+1)	1209		Lp(a) Proteomics Score	0.0704123	0.0440598	0.110284	derivation
Fully Adjusted w/ Lp(a)	continuous	Y20 ln(CAC+1)	1209		Y7 Plasma Lp(a)	0.000489871	0.0294379	0.986726	derivation
Fully Adjusted w/ Lp(a)	continuous	Y20 ln(CAC+1)	511		Lp(a) Proteomics Score	0.0921158	0.0670361	0.170026	validation
Fully Adjusted w/ Lp(a)	continuous	Y20 ln(CAC+1)	511		Y7 Plasma Lp(a)	0.00395197	0.0477996	0.934141	validation
Fully Adjusted w/ Lp(a)	continuous	Y20 ln(CAC+1)	1720		Lp(a) Proteomics Score	0.0869052	0.0366285	0.0177732	all
Fully Adjusted w/ Lp(a)	continuous	Y20 ln(CAC+1)	1720		Y7 Plasma Lp(a)	0.00041185	0.0250333	0.986876	all
Unadjusted	continuous	Y20 ln(CAC+1)	1209		IRNL Lp(a) Proteomics Score	-0.024063	0.0293517	0.412482	derivation
Unadjusted	continuous	Y20 ln(CAC+1)	511		IRNL Lp(a) Proteomics Score	0.0262681	0.0456728	0.565453	validation
Unadjusted	continuous	Y20 ln(CAC+1)	1720		IRNL Lp(a) Proteomics Score	-0.00882933	0.0246872	0.720651	all
Lp(a) adjusted	continuous	Y20 ln(CAC+1)	1209		IRNL Lp(a) Proteomics Score	-0.0262544	0.031519	0.405027	derivation
Lp(a) adjusted	continuous	Y20 ln(CAC+1)	1209		Y7 Plasma Lp(a)	0.00593024	0.0310023	0.848335	derivation
Lp(a) adjusted	continuous	Y20 ln(CAC+1)	511		IRNL Lp(a) Proteomics Score	0.0258164	0.0482226	0.592636	validation
Lp(a) adjusted	continuous	Y20 ln(CAC+1)	511		Y7 Plasma Lp(a)	0.00147156	0.0499704	0.976518	validation
Lp(a) adjusted	continuous	Y20 ln(CAC+1)	1720		IRNL Lp(a) Proteomics Score	-0.0102034	0.0263633	0.698783	all
Lp(a) adjusted	continuous	Y20 ln(CAC+1)	1720		Y7 Plasma Lp(a)	0.00391868	0.0263278	0.881696	all
Age/Sex/Race Adjusted	continuous	Y20 ln(CAC+1)	1209		IRNL Lp(a) Proteomics Score	0.151999	0.0474218	0.00138489	derivation
Age/Sex/Race Adjusted	continuous	Y20 ln(CAC+1)	511		IRNL Lp(a) Proteomics Score	0.115209	0.0725855	0.113088	validation
Age/Sex/Race Adjusted	continuous	Y20 ln(CAC+1)	1720		IRNL Lp(a) Proteomics Score	0.141426	0.0396471	0.000370824	all
Lp(a)/Age/Sex/Race Adjusted	continuous	Y20 ln(CAC+1)	1209		IRNL Lp(a) Proteomics Score	0.145894	0.0485292	0.00269916	derivation
Lp(a)/Age/Sex/Race Adjusted	continuous	Y20 ln(CAC+1)	1209		Y7 Plasma Lp(a)	0.0176132	0.0295735	0.551573	derivation
Lp(a)/Age/Sex/Race Adjusted	continuous	Y20 ln(CAC+1)	511		IRNL Lp(a) Proteomics Score	0.108897	0.0733234	0.138127	validation
Lp(a)/Age/Sex/Race Adjusted	continuous	Y20 ln(CAC+1)	511		Y7 Plasma Lp(a)	0.0298638	0.047623	0.530884	validation
Lp(a)/Age/Sex/Race Adjusted	continuous	Y20 ln(CAC+1)	1720		IRNL Lp(a) Proteomics Score	0.135013	0.0403799	0.000844867	all
Lp(a)/Age/Sex/Race Adjusted	continuous	Y20 ln(CAC+1)	1720		Y7 Plasma Lp(a)	0.0210554	0.0250847	0.401378	all
Fully Adjusted	continuous	Y20 ln(CAC+1)	1209		IRNL Lp(a) Proteomics Score	0.100631	0.048019	0.0363241	derivation
Fully Adjusted	continuous	Y20 ln(CAC+1)	511		IRNL Lp(a) Proteomics Score	0.0438341	0.0722451	0.5443	validation
Fully Adjusted	continuous	Y20 ln(CAC+1)	1720		IRNL Lp(a) Proteomics Score	0.0922119	0.0399313	0.021048	all
Fully Adjusted w/ Lp(a)	continuous	Y20 ln(CAC+1)	1209		IRNL Lp(a) Proteomics Score	0.100623	0.0488333	0.0395635	derivation
Fully Adjusted w/ Lp(a)	continuous	Y20 ln(CAC+1)	1209		Y7 Plasma Lp(a)	2.57743e-05	0.0291732	0.999295	derivation
Fully Adjusted w/ Lp(a)	continuous	Y20 ln(CAC+1)	511		IRNL Lp(a) Proteomics Score	0.0424051	0.0727649	0.560314	validation
Fully Adjusted w/ Lp(a)	continuous	Y20 ln(CAC+1)	511		Y7 Plasma Lp(a)	0.00846943	0.0478471	0.859573	validation
Fully Adjusted w/ Lp(a)	continuous	Y20 ln(CAC+1)	1720		IRNL Lp(a) Proteomics Score	0.0915252	0.0404422	0.0237543	all
Fully Adjusted w/ Lp(a)	continuous	Y20 ln(CAC+1)	1720		Y7 Plasma Lp(a)	0.0026994	0.024902	0.91369	all
Unadjusted	continuous	Y25 ln(CAC+1)	1203		Y7 Plasma Lp(a)	0.0462193	0.028318	0.10291	derivation
Unadjusted	continuous	Y25 ln(CAC+1)	503		Y7 Plasma Lp(a)	0.0196615	0.0479373	0.681871	validation
Unadjusted	continuous	Y25 ln(CAC+1)	1706		Y7 Plasma Lp(a)	0.038763	0.0244145	0.112538	all
Age/Sex/Race Adjusted	continuous	Y25 ln(CAC+1)	1203		Y7 Plasma Lp(a)	0.0942341	0.0279818	0.000782072	derivation
Age/Sex/Race Adjusted	continuous	Y25 ln(CAC+1)	503		Y7 Plasma Lp(a)	0.0266274	0.0461957	0.564603	validation
Age/Sex/Race Adjusted	continuous	Y25 ln(CAC+1)	1706		Y7 Plasma Lp(a)	0.0744041	0.0239683	0.00193896	all
Fully Adjusted	continuous	Y25 ln(CAC+1)	1203		Y7 Plasma Lp(a)	0.0635919	0.0272315	0.0196969	derivation
Fully Adjusted	continuous	Y25 ln(CAC+1)	503		Y7 Plasma Lp(a)	-0.0146922	0.0458831	0.748947	validation
Fully Adjusted	continuous	Y25 ln(CAC+1)	1706		Y7 Plasma Lp(a)	0.0409294	0.0234551	0.0811643	all
Unadjusted	continuous	Y25 ln(CAC+1)	1203		Lp(a) Proteomics Score	-0.0082187	0.0288335	0.775663	derivation
Unadjusted	continuous	Y25 ln(CAC+1)	503		Lp(a) Proteomics Score	0.0796941	0.0461995	0.0851446	validation
Unadjusted	continuous	Y25 ln(CAC+1)	1706		Lp(a) Proteomics Score	0.0180514	0.0244834	0.461046	all
Lp(a) adjusted	continuous	Y25 ln(CAC+1)	1203		Lp(a) Proteomics Score	-0.0336621	0.0316847	0.288264	derivation
Lp(a) adjusted	continuous	Y25 ln(CAC+1)	1203		Y7 Plasma Lp(a)	0.0600144	0.0311517	0.0542753	derivation
Lp(a) adjusted	continuous	Y25 ln(CAC+1)	503		Lp(a) Proteomics Score	0.0808505	0.0482489	0.0944232	validation
Lp(a) adjusted	continuous	Y25 ln(CAC+1)	503		Y7 Plasma Lp(a)	-0.00419586	0.0499242	0.933055	validation
Lp(a) adjusted	continuous	Y25 ln(CAC+1)	1706		Lp(a) Proteomics Score	0.00389601	0.0264465	0.882899	all
Lp(a) adjusted	continuous	Y25 ln(CAC+1)	1706		Y7 Plasma Lp(a)	0.0372907	0.0263874	0.157778	all
Age/Sex/Race Adjusted	continuous	Y25 ln(CAC+1)	1203		Lp(a) Proteomics Score	0.167759	0.0416681	6.02794e-05	derivation
Age/Sex/Race Adjusted	continuous	Y25 ln(CAC+1)	503		Lp(a) Proteomics Score	0.189799	0.0633281	0.00286185	validation
Age/Sex/Race Adjusted	continuous	Y25 ln(CAC+1)	1706		Lp(a) Proteomics Score	0.17474	0.0348055	5.69521e-07	all
Lp(a)/Age/Sex/Race Adjusted	continuous	Y25 ln(CAC+1)	1203		Lp(a) Proteomics Score	0.139337	0.0433177	0.00133182	derivation
Lp(a)/Age/Sex/Race Adjusted	continuous	Y25 ln(CAC+1)	1203		Y7 Plasma Lp(a)	0.0681231	0.0290312	0.0191106	derivation
Lp(a)/Age/Sex/Race Adjusted	continuous	Y25 ln(CAC+1)	503		Lp(a) Proteomics Score	0.18802	0.0637676	0.00334328	validation
Lp(a)/Age/Sex/Race Adjusted	continuous	Y25 ln(CAC+1)	503		Y7 Plasma Lp(a)	0.0118055	0.0461177	0.798067	validation
Lp(a)/Age/Sex/Race Adjusted	continuous	Y25 ln(CAC+1)	1706		Lp(a) Proteomics Score	0.158185	0.035722	1.01067e-05	all
Lp(a)/Age/Sex/Race Adjusted	continuous	Y25 ln(CAC+1)	1706		Y7 Plasma Lp(a)	0.0495852	0.0244883	0.0430384	all
Fully Adjusted	continuous	Y25 ln(CAC+1)	1203		Lp(a) Proteomics Score	0.105933	0.0411782	0.0102154	derivation
Fully Adjusted	continuous	Y25 ln(CAC+1)	503		Lp(a) Proteomics Score	0.104751	0.0632096	0.0981222	validation
Fully Adjusted	continuous	Y25 ln(CAC+1)	1706		Lp(a) Proteomics Score	0.111775	0.0344625	0.00120421	all
Fully Adjusted w/ Lp(a)	continuous	Y25 ln(CAC+1)	1203		Lp(a) Proteomics Score	0.0869124	0.0425817	0.0414644	derivation
Fully Adjusted w/ Lp(a)	continuous	Y25 ln(CAC+1)	1203		Y7 Plasma Lp(a)	0.0487875	0.0281459	0.0832884	derivation
Fully Adjusted w/ Lp(a)	continuous	Y25 ln(CAC+1)	503		Lp(a) Proteomics Score	0.106779	0.0634282	0.092925	validation
Fully Adjusted w/ Lp(a)	continuous	Y25 ln(CAC+1)	503		Y7 Plasma Lp(a)	-0.0202878	0.0459176	0.658807	validation
Fully Adjusted w/ Lp(a)	continuous	Y25 ln(CAC+1)	1706		Lp(a) Proteomics Score	0.103865	0.0351748	0.00319235	all
Fully Adjusted w/ Lp(a)	continuous	Y25 ln(CAC+1)	1706		Y7 Plasma Lp(a)	0.0267808	0.0238872	0.262391	all
Unadjusted	continuous	Y25 ln(CAC+1)	1203		IRNL Lp(a) Proteomics Score	-0.0229139	0.028984	0.429349	derivation
Unadjusted	continuous	Y25 ln(CAC+1)	503		IRNL Lp(a) Proteomics Score	0.0584295	0.0462377	0.206934	validation
Unadjusted	continuous	Y25 ln(CAC+1)	1706		IRNL Lp(a) Proteomics Score	0.00151768	0.0245757	0.950765	all
Lp(a) adjusted	continuous	Y25 ln(CAC+1)	1203		IRNL Lp(a) Proteomics Score	-0.0486875	0.0314203	0.121512	derivation
Lp(a) adjusted	continuous	Y25 ln(CAC+1)	1203		Y7 Plasma Lp(a)	0.0647502	0.0307244	0.0352855	derivation
Lp(a) adjusted	continuous	Y25 ln(CAC+1)	503		IRNL Lp(a) Proteomics Score	0.057631	0.0482132	0.232522	validation
Lp(a) adjusted	continuous	Y25 ln(CAC+1)	503		Y7 Plasma Lp(a)	0.00295179	0.0499143	0.952866	validation
Lp(a) adjusted	continuous	Y25 ln(CAC+1)	1706		IRNL Lp(a) Proteomics Score	-0.0142421	0.0263009	0.58823	all
Lp(a) adjusted	continuous	Y25 ln(CAC+1)	1706		Y7 Plasma Lp(a)	0.0438251	0.0261477	0.0939101	all
Age/Sex/Race Adjusted	continuous	Y25 ln(CAC+1)	1203		IRNL Lp(a) Proteomics Score	0.162045	0.0473728	0.000645821	derivation
Age/Sex/Race Adjusted	continuous	Y25 ln(CAC+1)	503		IRNL Lp(a) Proteomics Score	0.147131	0.0702364	0.036694	validation
Age/Sex/Race Adjusted	continuous	Y25 ln(CAC+1)	1706		IRNL Lp(a) Proteomics Score	0.157657	0.0392539	6.16836e-05	all
Lp(a)/Age/Sex/Race Adjusted	continuous	Y25 ln(CAC+1)	1203		IRNL Lp(a) Proteomics Score	0.13214	0.0485791	0.00662052	derivation
Lp(a)/Age/Sex/Race Adjusted	continuous	Y25 ln(CAC+1)	1203		Y7 Plasma Lp(a)	0.0761301	0.02869	0.00807075	derivation
Lp(a)/Age/Sex/Race Adjusted	continuous	Y25 ln(CAC+1)	503		IRNL Lp(a) Proteomics Score	0.144696	0.0705606	0.0408236	validation
Lp(a)/Age/Sex/Race Adjusted	continuous	Y25 ln(CAC+1)	503		Y7 Plasma Lp(a)	0.0184222	0.0462213	0.690385	validation
Lp(a)/Age/Sex/Race Adjusted	continuous	Y25 ln(CAC+1)	1706		IRNL Lp(a) Proteomics Score	0.139654	0.0399091	0.000478495	all
Lp(a)/Age/Sex/Race Adjusted	continuous	Y25 ln(CAC+1)	1706		Y7 Plasma Lp(a)	0.0584196	0.0243223	0.0164171	all
Fully Adjusted	continuous	Y25 ln(CAC+1)	1203		IRNL Lp(a) Proteomics Score	0.100347	0.0468354	0.0323515	derivation
Fully Adjusted	continuous	Y25 ln(CAC+1)	503		IRNL Lp(a) Proteomics Score	0.0470037	0.0699804	0.502112	validation
Fully Adjusted	continuous	Y25 ln(CAC+1)	1706		IRNL Lp(a) Proteomics Score	0.090169	0.0388991	0.0205668	all
Fully Adjusted w/ Lp(a)	continuous	Y25 ln(CAC+1)	1203		IRNL Lp(a) Proteomics Score	0.0810181	0.0478406	0.0906224	derivation
Fully Adjusted w/ Lp(a)	continuous	Y25 ln(CAC+1)	1203		Y7 Plasma Lp(a)	0.053732	0.027826	0.0537209	derivation
Fully Adjusted w/ Lp(a)	continuous	Y25 ln(CAC+1)	503		IRNL Lp(a) Proteomics Score	0.0482871	0.0701363	0.491482	validation
Fully Adjusted w/ Lp(a)	continuous	Y25 ln(CAC+1)	503		Y7 Plasma Lp(a)	-0.0163231	0.045969	0.722676	validation
Fully Adjusted w/ Lp(a)	continuous	Y25 ln(CAC+1)	1706		IRNL Lp(a) Proteomics Score	0.0814122	0.0393916	0.0389105	all
Fully Adjusted w/ Lp(a)	continuous	Y25 ln(CAC+1)	1706		Y7 Plasma Lp(a)	0.0331123	0.0237357	0.163187	all
Unadjusted	continuous	Y7 ln(C-Reactive Protein)	1607		Y7 Plasma Lp(a)	0.0840189	0.0248671	0.0007457	derivation
Unadjusted	continuous	Y7 ln(C-Reactive Protein)	687		Y7 Plasma Lp(a)	-0.0116403	0.0380968	0.760043	validation
Unadjusted	continuous	Y7 ln(C-Reactive Protein)	2294		Y7 Plasma Lp(a)	0.0556579	0.0208357	0.00760993	all
Age/Sex/Race Adjusted	continuous	Y7 ln(C-Reactive Protein)	1607		Y7 Plasma Lp(a)	0.0314217	0.0254268	0.216725	derivation
Age/Sex/Race Adjusted	continuous	Y7 ln(C-Reactive Protein)	687		Y7 Plasma Lp(a)	-0.0811825	0.038854	0.0370397	validation
Age/Sex/Race Adjusted	continuous	Y7 ln(C-Reactive Protein)	2294		Y7 Plasma Lp(a)	-0.00179036	0.0212814	0.932962	all
Fully Adjusted	continuous	Y7 ln(C-Reactive Protein)	1607		Y7 Plasma Lp(a)	0.0234936	0.0249137	0.345825	derivation
Fully Adjusted	continuous	Y7 ln(C-Reactive Protein)	687		Y7 Plasma Lp(a)	-0.0600392	0.0385534	0.11987	validation
Fully Adjusted	continuous	Y7 ln(C-Reactive Protein)	2294		Y7 Plasma Lp(a)	-0.00308766	0.020897	0.882549	all
Unadjusted	continuous	Y7 ln(C-Reactive Protein)	1607		Lp(a) Proteomics Score	0.162171	0.0246784	6.7189e-11	derivation
Unadjusted	continuous	Y7 ln(C-Reactive Protein)	687		Lp(a) Proteomics Score	0.143273	0.0376481	0.000154129	validation
Unadjusted	continuous	Y7 ln(C-Reactive Protein)	2294		Lp(a) Proteomics Score	0.156455	0.0206326	4.87649e-14	all
Lp(a) adjusted	continuous	Y7 ln(C-Reactive Protein)	1607		Lp(a) Proteomics Score	0.152574	0.0268136	1.5059e-08	derivation
Lp(a) adjusted	continuous	Y7 ln(C-Reactive Protein)	1607		Y7 Plasma Lp(a)	0.0244974	0.026757	0.36004	derivation
Lp(a) adjusted	continuous	Y7 ln(C-Reactive Protein)	687		Lp(a) Proteomics Score	0.163758	0.0396908	4.14916e-05	validation
Lp(a) adjusted	continuous	Y7 ln(C-Reactive Protein)	687		Y7 Plasma Lp(a)	-0.0641138	0.0397486	0.10721	validation
Lp(a) adjusted	continuous	Y7 ln(C-Reactive Protein)	2294		Lp(a) Proteomics Score	0.157372	0.0222115	1.84078e-12	all
Lp(a) adjusted	continuous	Y7 ln(C-Reactive Protein)	2294		Y7 Plasma Lp(a)	-0.00247618	0.0221884	0.911152	all
Age/Sex/Race Adjusted	continuous	Y7 ln(C-Reactive Protein)	1607		Lp(a) Proteomics Score	0.0573099	0.0369759	0.121357	derivation
Age/Sex/Race Adjusted	continuous	Y7 ln(C-Reactive Protein)	687		Lp(a) Proteomics Score	0.00640385	0.055765	0.908609	validation
Age/Sex/Race Adjusted	continuous	Y7 ln(C-Reactive Protein)	2294		Lp(a) Proteomics Score	0.0415891	0.0307776	0.17674	all
Lp(a)/Age/Sex/Race Adjusted	continuous	Y7 ln(C-Reactive Protein)	1607		Lp(a) Proteomics Score	0.0486871	0.038312	0.203982	derivation
Lp(a)/Age/Sex/Race Adjusted	continuous	Y7 ln(C-Reactive Protein)	1607		Y7 Plasma Lp(a)	0.0226692	0.0263384	0.389538	derivation
Lp(a)/Age/Sex/Race Adjusted	continuous	Y7 ln(C-Reactive Protein)	687		Lp(a) Proteomics Score	0.0218641	0.0560981	0.696844	validation
Lp(a)/Age/Sex/Race Adjusted	continuous	Y7 ln(C-Reactive Protein)	687		Y7 Plasma Lp(a)	-0.0831682	0.0392106	0.0342773	validation
Lp(a)/Age/Sex/Race Adjusted	continuous	Y7 ln(C-Reactive Protein)	2294		Lp(a) Proteomics Score	0.044355	0.0315727	0.160201	all
Lp(a)/Age/Sex/Race Adjusted	continuous	Y7 ln(C-Reactive Protein)	2294		Y7 Plasma Lp(a)	-0.00860292	0.0218225	0.693454	all
Fully Adjusted	continuous	Y7 ln(C-Reactive Protein)	1607		Lp(a) Proteomics Score	0.0398067	0.0368636	0.280379	derivation
Fully Adjusted	continuous	Y7 ln(C-Reactive Protein)	687		Lp(a) Proteomics Score	0.0139553	0.0551527	0.800322	validation
Fully Adjusted	continuous	Y7 ln(C-Reactive Protein)	2294		Lp(a) Proteomics Score	0.031362	0.0305889	0.305343	all
Fully Adjusted w/ Lp(a)	continuous	Y7 ln(C-Reactive Protein)	1607		Lp(a) Proteomics Score	0.0334418	0.0379526	0.378372	derivation
Fully Adjusted w/ Lp(a)	continuous	Y7 ln(C-Reactive Protein)	1607		Y7 Plasma Lp(a)	0.0181329	0.0256475	0.479667	derivation
Fully Adjusted w/ Lp(a)	continuous	Y7 ln(C-Reactive Protein)	687		Lp(a) Proteomics Score	0.0219975	0.0553234	0.69104	validation
Fully Adjusted w/ Lp(a)	continuous	Y7 ln(C-Reactive Protein)	687		Y7 Plasma Lp(a)	-0.0614508	0.0387405	0.113162	validation
Fully Adjusted w/ Lp(a)	continuous	Y7 ln(C-Reactive Protein)	2294		Lp(a) Proteomics Score	0.0334895	0.0311837	0.282963	all
Fully Adjusted w/ Lp(a)	continuous	Y7 ln(C-Reactive Protein)	2294		Y7 Plasma Lp(a)	-0.00751202	0.0212986	0.724346	all
Unadjusted	continuous	Y7 ln(C-Reactive Protein)	1607		IRNL Lp(a) Proteomics Score	0.189302	0.0246667	2.86708e-14	derivation
Unadjusted	continuous	Y7 ln(C-Reactive Protein)	687		IRNL Lp(a) Proteomics Score	0.182982	0.0369874	9.4862e-07	validation
Unadjusted	continuous	Y7 ln(C-Reactive Protein)	2294		IRNL Lp(a) Proteomics Score	0.187415	0.0205153	1.39308e-19	all
Lp(a) adjusted	continuous	Y7 ln(C-Reactive Protein)	1607		IRNL Lp(a) Proteomics Score	0.183013	0.0265429	7.72097e-12	derivation
Lp(a) adjusted	continuous	Y7 ln(C-Reactive Protein)	1607		Y7 Plasma Lp(a)	0.0169409	0.0263741	0.52075	derivation
Lp(a) adjusted	continuous	Y7 ln(C-Reactive Protein)	687		IRNL Lp(a) Proteomics Score	0.2082	0.0389745	1.25339e-07	validation
Lp(a) adjusted	continuous	Y7 ln(C-Reactive Protein)	687		Y7 Plasma Lp(a)	-0.0793902	0.0394478	0.0445547	validation
Lp(a) adjusted	continuous	Y7 ln(C-Reactive Protein)	2294		IRNL Lp(a) Proteomics Score	0.191778	0.0219445	4.4468e-18	all
Lp(a) adjusted	continuous	Y7 ln(C-Reactive Protein)	2294		Y7 Plasma Lp(a)	-0.0122937	0.0219263	0.575069	all
Age/Sex/Race Adjusted	continuous	Y7 ln(C-Reactive Protein)	1607		IRNL Lp(a) Proteomics Score	0.135883	0.0413725	0.00104415	derivation
Age/Sex/Race Adjusted	continuous	Y7 ln(C-Reactive Protein)	687		IRNL Lp(a) Proteomics Score	0.104334	0.0594052	0.0794851	validation
Age/Sex/Race Adjusted	continuous	Y7 ln(C-Reactive Protein)	2294		IRNL Lp(a) Proteomics Score	0.12574	0.0339163	0.000214394	all
Lp(a)/Age/Sex/Race Adjusted	continuous	Y7 ln(C-Reactive Protein)	1607		IRNL Lp(a) Proteomics Score	0.130967	0.0424586	0.00207325	derivation
Lp(a)/Age/Sex/Race Adjusted	continuous	Y7 ln(C-Reactive Protein)	1607		Y7 Plasma Lp(a)	0.0134627	0.0260193	0.604939	derivation
Lp(a)/Age/Sex/Race Adjusted	continuous	Y7 ln(C-Reactive Protein)	687		IRNL Lp(a) Proteomics Score	0.121204	0.0596567	0.0425722	validation
Lp(a)/Age/Sex/Race Adjusted	continuous	Y7 ln(C-Reactive Protein)	687		Y7 Plasma Lp(a)	-0.0908309	0.0390551	0.0203266	validation
Lp(a)/Age/Sex/Race Adjusted	continuous	Y7 ln(C-Reactive Protein)	2294		IRNL Lp(a) Proteomics Score	0.131125	0.0345621	0.000152142	all
Lp(a)/Age/Sex/Race Adjusted	continuous	Y7 ln(C-Reactive Protein)	2294		Y7 Plasma Lp(a)	-0.0175428	0.0216219	0.417252	all
Fully Adjusted	continuous	Y7 ln(C-Reactive Protein)	1607		IRNL Lp(a) Proteomics Score	0.115968	0.0413476	0.00509743	derivation
Fully Adjusted	continuous	Y7 ln(C-Reactive Protein)	687		IRNL Lp(a) Proteomics Score	0.110893	0.0585596	0.0586972	validation
Fully Adjusted	continuous	Y7 ln(C-Reactive Protein)	2294		IRNL Lp(a) Proteomics Score	0.114111	0.0337236	0.0007272	all
Fully Adjusted w/ Lp(a)	continuous	Y7 ln(C-Reactive Protein)	1607		IRNL Lp(a) Proteomics Score	0.112655	0.0422057	0.00768076	derivation
Fully Adjusted w/ Lp(a)	continuous	Y7 ln(C-Reactive Protein)	1607		Y7 Plasma Lp(a)	0.00999147	0.0253753	0.69382	derivation
Fully Adjusted w/ Lp(a)	continuous	Y7 ln(C-Reactive Protein)	687		IRNL Lp(a) Proteomics Score	0.119951	0.0587042	0.0414117	validation
Fully Adjusted w/ Lp(a)	continuous	Y7 ln(C-Reactive Protein)	687		Y7 Plasma Lp(a)	-0.0670508	0.0386154	0.0829562	validation
Fully Adjusted w/ Lp(a)	continuous	Y7 ln(C-Reactive Protein)	2294		IRNL Lp(a) Proteomics Score	0.118103	0.0341896	0.000561715	all
Fully Adjusted w/ Lp(a)	continuous	Y7 ln(C-Reactive Protein)	2294		Y7 Plasma Lp(a)	-0.0150525	0.0211329	0.476365	all
Unadjusted	continuous	Y15 ln(C-Reactive Protein)	1377		Y7 Plasma Lp(a)	0.114085	0.0264336	1.70334e-05	derivation
Unadjusted	continuous	Y15 ln(C-Reactive Protein)	606		Y7 Plasma Lp(a)	-0.0160437	0.0411495	0.696757	validation
Unadjusted	continuous	Y15 ln(C-Reactive Protein)	1983		Y7 Plasma Lp(a)	0.075035	0.022281	0.000772583	all
Age/Sex/Race Adjusted	continuous	Y15 ln(C-Reactive Protein)	1377		Y7 Plasma Lp(a)	0.0501329	0.0269782	0.0633446	derivation
Age/Sex/Race Adjusted	continuous	Y15 ln(C-Reactive Protein)	606		Y7 Plasma Lp(a)	-0.0936943	0.0420862	0.0263678	validation
Age/Sex/Race Adjusted	continuous	Y15 ln(C-Reactive Protein)	1983		Y7 Plasma Lp(a)	0.00755618	0.0227445	0.739758	all
Fully Adjusted	continuous	Y15 ln(C-Reactive Protein)	1377		Y7 Plasma Lp(a)	0.0437832	0.0270149	0.105313	derivation
Fully Adjusted	continuous	Y15 ln(C-Reactive Protein)	606		Y7 Plasma Lp(a)	-0.0949439	0.0419362	0.0239353	validation
Fully Adjusted	continuous	Y15 ln(C-Reactive Protein)	1983		Y7 Plasma Lp(a)	0.00196442	0.0226851	0.931002	all
Unadjusted	continuous	Y15 ln(C-Reactive Protein)	1377		Lp(a) Proteomics Score	0.207666	0.0264592	8.40713e-15	derivation
Unadjusted	continuous	Y15 ln(C-Reactive Protein)	606		Lp(a) Proteomics Score	0.183721	0.0406292	7.37854e-06	validation
Unadjusted	continuous	Y15 ln(C-Reactive Protein)	1983		Lp(a) Proteomics Score	0.200046	0.0221712	4.22305e-19	all
Lp(a) adjusted	continuous	Y15 ln(C-Reactive Protein)	1377		Lp(a) Proteomics Score	0.192106	0.0288902	4.2309e-11	derivation
Lp(a) adjusted	continuous	Y15 ln(C-Reactive Protein)	1377		Y7 Plasma Lp(a)	0.0380738	0.0284273	0.180681	derivation
Lp(a) adjusted	continuous	Y15 ln(C-Reactive Protein)	606		Lp(a) Proteomics Score	0.20901	0.0426631	1.23868e-06	validation
Lp(a) adjusted	continuous	Y15 ln(C-Reactive Protein)	606		Y7 Plasma Lp(a)	-0.0808913	0.0425015	0.0574827	validation
Lp(a) adjusted	continuous	Y15 ln(C-Reactive Protein)	1983		Lp(a) Proteomics Score	0.199595	0.0239181	1.31854e-16	all
Lp(a) adjusted	continuous	Y15 ln(C-Reactive Protein)	1983		Y7 Plasma Lp(a)	0.0011881	0.0236248	0.959896	all
Age/Sex/Race Adjusted	continuous	Y15 ln(C-Reactive Protein)	1377		Lp(a) Proteomics Score	0.100643	0.0392737	0.0104947	derivation
Age/Sex/Race Adjusted	continuous	Y15 ln(C-Reactive Protein)	606		Lp(a) Proteomics Score	0.0541876	0.0605157	0.370916	validation
Age/Sex/Race Adjusted	continuous	Y15 ln(C-Reactive Protein)	1983		Lp(a) Proteomics Score	0.0862976	0.0328961	0.00877414	all
Lp(a)/Age/Sex/Race Adjusted	continuous	Y15 ln(C-Reactive Protein)	1377		Lp(a) Proteomics Score	0.0871531	0.0408365	0.0330037	derivation
Lp(a)/Age/Sex/Race Adjusted	continuous	Y15 ln(C-Reactive Protein)	1377		Y7 Plasma Lp(a)	0.0337149	0.0280201	0.229091	derivation
Lp(a)/Age/Sex/Race Adjusted	continuous	Y15 ln(C-Reactive Protein)	606		Lp(a) Proteomics Score	0.0711802	0.060721	0.241562	validation
Lp(a)/Age/Sex/Race Adjusted	continuous	Y15 ln(C-Reactive Protein)	606		Y7 Plasma Lp(a)	-0.0996079	0.0423745	0.0190631	validation
Lp(a)/Age/Sex/Race Adjusted	continuous	Y15 ln(C-Reactive Protein)	1983		Lp(a) Proteomics Score	0.0883908	0.0337923	0.008972	all
Lp(a)/Age/Sex/Race Adjusted	continuous	Y15 ln(C-Reactive Protein)	1983		Y7 Plasma Lp(a)	-0.00634217	0.0233243	0.785717	all
Fully Adjusted	continuous	Y15 ln(C-Reactive Protein)	1377		Lp(a) Proteomics Score	0.077769	0.0399736	0.0519194	derivation
Fully Adjusted	continuous	Y15 ln(C-Reactive Protein)	606		Lp(a) Proteomics Score	0.0470123	0.0607303	0.439172	validation
Fully Adjusted	continuous	Y15 ln(C-Reactive Protein)	1983		Lp(a) Proteomics Score	0.065937	0.0332373	0.0474139	all
Fully Adjusted w/ Lp(a)	continuous	Y15 ln(C-Reactive Protein)	1377		Lp(a) Proteomics Score	0.0657308	0.0412593	0.111367	derivation
Fully Adjusted w/ Lp(a)	continuous	Y15 ln(C-Reactive Protein)	1377		Y7 Plasma Lp(a)	0.0327612	0.027872	0.240035	derivation
Fully Adjusted w/ Lp(a)	continuous	Y15 ln(C-Reactive Protein)	606		Lp(a) Proteomics Score	0.0579972	0.060687	0.339626	validation
Fully Adjusted w/ Lp(a)	continuous	Y15 ln(C-Reactive Protein)	606		Y7 Plasma Lp(a)	-0.0980654	0.0420663	0.0200781	validation
Fully Adjusted w/ Lp(a)	continuous	Y15 ln(C-Reactive Protein)	1983		Lp(a) Proteomics Score	0.06802	0.0339126	0.0450199	all
Fully Adjusted w/ Lp(a)	continuous	Y15 ln(C-Reactive Protein)	1983		Y7 Plasma Lp(a)	-0.00719315	0.0231229	0.755771	all
Unadjusted	continuous	Y15 ln(C-Reactive Protein)	1377		IRNL Lp(a) Proteomics Score	0.21201	0.0265284	2.79242e-15	derivation
Unadjusted	continuous	Y15 ln(C-Reactive Protein)	606		IRNL Lp(a) Proteomics Score	0.194875	0.0406614	2.07452e-06	validation
Unadjusted	continuous	Y15 ln(C-Reactive Protein)	1983		IRNL Lp(a) Proteomics Score	0.206771	0.0222162	3.36327e-20	all
Lp(a) adjusted	continuous	Y15 ln(C-Reactive Protein)	1377		IRNL Lp(a) Proteomics Score	0.195899	0.0285901	1.09605e-11	derivation
Lp(a) adjusted	continuous	Y15 ln(C-Reactive Protein)	1377		Y7 Plasma Lp(a)	0.0422509	0.0280365	0.132041	derivation
Lp(a) adjusted	continuous	Y15 ln(C-Reactive Protein)	606		IRNL Lp(a) Proteomics Score	0.222255	0.0427561	2.75876e-07	validation
Lp(a) adjusted	continuous	Y15 ln(C-Reactive Protein)	606		Y7 Plasma Lp(a)	-0.0859311	0.0424747	0.0435023	validation
Lp(a) adjusted	continuous	Y15 ln(C-Reactive Protein)	1983		IRNL Lp(a) Proteomics Score	0.205751	0.0237846	1.04026e-17	all
Lp(a) adjusted	continuous	Y15 ln(C-Reactive Protein)	1983		Y7 Plasma Lp(a)	0.00281859	0.0234158	0.904201	all
Age/Sex/Race Adjusted	continuous	Y15 ln(C-Reactive Protein)	1377		IRNL Lp(a) Proteomics Score	0.118227	0.0438013	0.00703662	derivation
Age/Sex/Race Adjusted	continuous	Y15 ln(C-Reactive Protein)	606		IRNL Lp(a) Proteomics Score	0.0740858	0.0669818	0.269143	validation
Age/Sex/Race Adjusted	continuous	Y15 ln(C-Reactive Protein)	1983		IRNL Lp(a) Proteomics Score	0.105129	0.0366157	0.00413337	all
Lp(a)/Age/Sex/Race Adjusted	continuous	Y15 ln(C-Reactive Protein)	1377		IRNL Lp(a) Proteomics Score	0.105097	0.0449788	0.0196038	derivation
Lp(a)/Age/Sex/Race Adjusted	continuous	Y15 ln(C-Reactive Protein)	1377		Y7 Plasma Lp(a)	0.0353763	0.027665	0.201206	derivation
Lp(a)/Age/Sex/Race Adjusted	continuous	Y15 ln(C-Reactive Protein)	606		IRNL Lp(a) Proteomics Score	0.0918406	0.0671472	0.171902	validation
Lp(a)/Age/Sex/Race Adjusted	continuous	Y15 ln(C-Reactive Protein)	606		Y7 Plasma Lp(a)	-0.100161	0.0423207	0.0182632	validation
Lp(a)/Age/Sex/Race Adjusted	continuous	Y15 ln(C-Reactive Protein)	1983		IRNL Lp(a) Proteomics Score	0.10676	0.0373281	0.00428019	all
Lp(a)/Age/Sex/Race Adjusted	continuous	Y15 ln(C-Reactive Protein)	1983		Y7 Plasma Lp(a)	-0.0052325	0.0231395	0.821125	all
Fully Adjusted	continuous	Y15 ln(C-Reactive Protein)	1377		IRNL Lp(a) Proteomics Score	0.0933905	0.044622	0.0365404	derivation
Fully Adjusted	continuous	Y15 ln(C-Reactive Protein)	606		IRNL Lp(a) Proteomics Score	0.0602479	0.0672374	0.370592	validation
Fully Adjusted	continuous	Y15 ln(C-Reactive Protein)	1983		IRNL Lp(a) Proteomics Score	0.0819911	0.0370312	0.0269357	all
Fully Adjusted w/ Lp(a)	continuous	Y15 ln(C-Reactive Protein)	1377		IRNL Lp(a) Proteomics Score	0.0821032	0.0455577	0.071738	derivation
Fully Adjusted w/ Lp(a)	continuous	Y15 ln(C-Reactive Protein)	1377		Y7 Plasma Lp(a)	0.033724	0.0275637	0.221356	derivation
Fully Adjusted w/ Lp(a)	continuous	Y15 ln(C-Reactive Protein)	606		IRNL Lp(a) Proteomics Score	0.0719576	0.0671718	0.284497	validation
Fully Adjusted w/ Lp(a)	continuous	Y15 ln(C-Reactive Protein)	606		Y7 Plasma Lp(a)	-0.0983026	0.0420481	0.0197276	validation
Fully Adjusted w/ Lp(a)	continuous	Y15 ln(C-Reactive Protein)	1983		IRNL Lp(a) Proteomics Score	0.083706	0.0375457	0.025897	all
Fully Adjusted w/ Lp(a)	continuous	Y15 ln(C-Reactive Protein)	1983		Y7 Plasma Lp(a)	-0.00641378	0.0229717	0.780118	all
Unadjusted	continuous	Y20 ln(C-Reactive Protein)	1344		Y7 Plasma Lp(a)	0.0942128	0.0267281	0.000437956	derivation
Unadjusted	continuous	Y20 ln(C-Reactive Protein)	560		Y7 Plasma Lp(a)	0.0523689	0.044348	0.23816	validation
Unadjusted	continuous	Y20 ln(C-Reactive Protein)	1904		Y7 Plasma Lp(a)	0.0826832	0.0228947	0.000312386	all
Age/Sex/Race Adjusted	continuous	Y20 ln(C-Reactive Protein)	1344		Y7 Plasma Lp(a)	0.0278607	0.0271105	0.30429	derivation
Age/Sex/Race Adjusted	continuous	Y20 ln(C-Reactive Protein)	560		Y7 Plasma Lp(a)	-0.0292973	0.0446594	0.512085	validation
Age/Sex/Race Adjusted	continuous	Y20 ln(C-Reactive Protein)	1904		Y7 Plasma Lp(a)	0.0121771	0.0231659	0.599193	all
Fully Adjusted	continuous	Y20 ln(C-Reactive Protein)	1344		Y7 Plasma Lp(a)	0.0238569	0.0268853	0.375047	derivation
Fully Adjusted	continuous	Y20 ln(C-Reactive Protein)	560		Y7 Plasma Lp(a)	-0.0333515	0.0444206	0.45309	validation
Fully Adjusted	continuous	Y20 ln(C-Reactive Protein)	1904		Y7 Plasma Lp(a)	0.00796723	0.0229442	0.728447	all
Unadjusted	continuous	Y20 ln(C-Reactive Protein)	1344		Lp(a) Proteomics Score	0.224171	0.0269506	2.1749e-16	derivation
Unadjusted	continuous	Y20 ln(C-Reactive Protein)	560		Lp(a) Proteomics Score	0.219547	0.042133	2.6504e-07	validation
Unadjusted	continuous	Y20 ln(C-Reactive Protein)	1904		Lp(a) Proteomics Score	0.22288	0.0226927	3.03954e-22	all
Lp(a) adjusted	continuous	Y20 ln(C-Reactive Protein)	1344		Lp(a) Proteomics Score	0.21987	0.0292909	1.10298e-13	derivation
Lp(a) adjusted	continuous	Y20 ln(C-Reactive Protein)	1344		Y7 Plasma Lp(a)	0.010688	0.0284589	0.707305	derivation
Lp(a) adjusted	continuous	Y20 ln(C-Reactive Protein)	560		Lp(a) Proteomics Score	0.223318	0.0440158	5.32681e-07	validation
Lp(a) adjusted	continuous	Y20 ln(C-Reactive Protein)	560		Y7 Plasma Lp(a)	-0.0135335	0.0452986	0.765233	validation
Lp(a) adjusted	continuous	Y20 ln(C-Reactive Protein)	1904		Lp(a) Proteomics Score	0.221536	0.0243409	2.18965e-19	all
Lp(a) adjusted	continuous	Y20 ln(C-Reactive Protein)	1904		Y7 Plasma Lp(a)	0.00367521	0.0240396	0.878508	all
Age/Sex/Race Adjusted	continuous	Y20 ln(C-Reactive Protein)	1344		Lp(a) Proteomics Score	0.114216	0.0401362	0.00449879	derivation
Age/Sex/Race Adjusted	continuous	Y20 ln(C-Reactive Protein)	560		Lp(a) Proteomics Score	0.0733416	0.0623011	0.239616	validation
Age/Sex/Race Adjusted	continuous	Y20 ln(C-Reactive Protein)	1904		Lp(a) Proteomics Score	0.102285	0.0336836	0.00242488	all
Lp(a)/Age/Sex/Race Adjusted	continuous	Y20 ln(C-Reactive Protein)	1344		Lp(a) Proteomics Score	0.111051	0.0416359	0.00774082	derivation
Lp(a)/Age/Sex/Race Adjusted	continuous	Y20 ln(C-Reactive Protein)	1344		Y7 Plasma Lp(a)	0.00805175	0.0280499	0.774118	derivation
Lp(a)/Age/Sex/Race Adjusted	continuous	Y20 ln(C-Reactive Protein)	560		Lp(a) Proteomics Score	0.078984	0.062725	0.208484	validation
Lp(a)/Age/Sex/Race Adjusted	continuous	Y20 ln(C-Reactive Protein)	560		Y7 Plasma Lp(a)	-0.0357007	0.0449246	0.427139	validation
Lp(a)/Age/Sex/Race Adjusted	continuous	Y20 ln(C-Reactive Protein)	1904		Lp(a) Proteomics Score	0.103409	0.0345453	0.00279418	all
Lp(a)/Age/Sex/Race Adjusted	continuous	Y20 ln(C-Reactive Protein)	1904		Y7 Plasma Lp(a)	-0.00349249	0.0237028	0.882875	all
Fully Adjusted	continuous	Y20 ln(C-Reactive Protein)	1344		Lp(a) Proteomics Score	0.0960014	0.0407098	0.0185087	derivation
Fully Adjusted	continuous	Y20 ln(C-Reactive Protein)	560		Lp(a) Proteomics Score	0.0556446	0.0620331	0.370107	validation
Fully Adjusted	continuous	Y20 ln(C-Reactive Protein)	1904		Lp(a) Proteomics Score	0.0804462	0.0338476	0.0175666	all
Fully Adjusted w/ Lp(a)	continuous	Y20 ln(C-Reactive Protein)	1344		Lp(a) Proteomics Score	0.092629	0.0419197	0.0272978	derivation
Fully Adjusted w/ Lp(a)	continuous	Y20 ln(C-Reactive Protein)	1344		Y7 Plasma Lp(a)	0.00937277	0.0276348	0.734539	derivation
Fully Adjusted w/ Lp(a)	continuous	Y20 ln(C-Reactive Protein)	560		Lp(a) Proteomics Score	0.0596858	0.0622449	0.338042	validation
Fully Adjusted w/ Lp(a)	continuous	Y20 ln(C-Reactive Protein)	560		Y7 Plasma Lp(a)	-0.0367183	0.0445624	0.410315	validation
Fully Adjusted w/ Lp(a)	continuous	Y20 ln(C-Reactive Protein)	1904		Lp(a) Proteomics Score	0.0811231	0.0344792	0.0187342	all
Fully Adjusted w/ Lp(a)	continuous	Y20 ln(C-Reactive Protein)	1904		Y7 Plasma Lp(a)	-0.00242145	0.0233382	0.917375	all
Unadjusted	continuous	Y20 ln(C-Reactive Protein)	1344		IRNL Lp(a) Proteomics Score	0.229906	0.0267121	2.06819e-17	derivation
Unadjusted	continuous	Y20 ln(C-Reactive Protein)	560		IRNL Lp(a) Proteomics Score	0.23909	0.0421013	2.18277e-08	validation
Unadjusted	continuous	Y20 ln(C-Reactive Protein)	1904		IRNL Lp(a) Proteomics Score	0.232516	0.0225468	2.66321e-24	all
Lp(a) adjusted	continuous	Y20 ln(C-Reactive Protein)	1344		IRNL Lp(a) Proteomics Score	0.224873	0.0287263	9.98753e-15	derivation
Lp(a) adjusted	continuous	Y20 ln(C-Reactive Protein)	1344		Y7 Plasma Lp(a)	0.013414	0.0281108	0.633308	derivation
Lp(a) adjusted	continuous	Y20 ln(C-Reactive Protein)	560		IRNL Lp(a) Proteomics Score	0.245052	0.0440476	4.11484e-08	validation
Lp(a) adjusted	continuous	Y20 ln(C-Reactive Protein)	560		Y7 Plasma Lp(a)	-0.0209526	0.0451692	0.642922	validation
Lp(a) adjusted	continuous	Y20 ln(C-Reactive Protein)	1904		IRNL Lp(a) Proteomics Score	0.231349	0.0240359	1.91358e-21	all
Lp(a) adjusted	continuous	Y20 ln(C-Reactive Protein)	1904		Y7 Plasma Lp(a)	0.00334676	0.0238331	0.888339	all
Age/Sex/Race Adjusted	continuous	Y20 ln(C-Reactive Protein)	1344		IRNL Lp(a) Proteomics Score	0.14368	0.0443651	0.00123068	derivation
Age/Sex/Race Adjusted	continuous	Y20 ln(C-Reactive Protein)	560		IRNL Lp(a) Proteomics Score	0.114102	0.0688562	0.0980641	validation
Age/Sex/Race Adjusted	continuous	Y20 ln(C-Reactive Protein)	1904		IRNL Lp(a) Proteomics Score	0.135078	0.0372487	0.000295001	all
Lp(a)/Age/Sex/Race Adjusted	continuous	Y20 ln(C-Reactive Protein)	1344		IRNL Lp(a) Proteomics Score	0.140507	0.045553	0.00208086	derivation
Lp(a)/Age/Sex/Race Adjusted	continuous	Y20 ln(C-Reactive Protein)	1344		Y7 Plasma Lp(a)	0.00857039	0.027739	0.757396	derivation
Lp(a)/Age/Sex/Race Adjusted	continuous	Y20 ln(C-Reactive Protein)	560		IRNL Lp(a) Proteomics Score	0.120442	0.0692844	0.0827021	validation
Lp(a)/Age/Sex/Race Adjusted	continuous	Y20 ln(C-Reactive Protein)	560		Y7 Plasma Lp(a)	-0.0377672	0.0448438	0.400043	validation
Lp(a)/Age/Sex/Race Adjusted	continuous	Y20 ln(C-Reactive Protein)	1904		IRNL Lp(a) Proteomics Score	0.136328	0.0379637	0.000337782	all
Lp(a)/Age/Sex/Race Adjusted	continuous	Y20 ln(C-Reactive Protein)	1904		Y7 Plasma Lp(a)	-0.00403668	0.0235309	0.863811	all
Fully Adjusted	continuous	Y20 ln(C-Reactive Protein)	1344		IRNL Lp(a) Proteomics Score	0.12979	0.0450359	0.00401593	derivation
Fully Adjusted	continuous	Y20 ln(C-Reactive Protein)	560		IRNL Lp(a) Proteomics Score	0.0916048	0.0683652	0.180826	validation
Fully Adjusted	continuous	Y20 ln(C-Reactive Protein)	1904		IRNL Lp(a) Proteomics Score	0.11473	0.0374432	0.00221402	all
Fully Adjusted w/ Lp(a)	continuous	Y20 ln(C-Reactive Protein)	1344		IRNL Lp(a) Proteomics Score	0.126818	0.0459518	0.00586327	derivation
Fully Adjusted w/ Lp(a)	continuous	Y20 ln(C-Reactive Protein)	1344		Y7 Plasma Lp(a)	0.00898187	0.0273549	0.742702	derivation
Fully Adjusted w/ Lp(a)	continuous	Y20 ln(C-Reactive Protein)	560		IRNL Lp(a) Proteomics Score	0.0962527	0.0685949	0.161127	validation
Fully Adjusted w/ Lp(a)	continuous	Y20 ln(C-Reactive Protein)	560		Y7 Plasma Lp(a)	-0.038275	0.0445196	0.390315	validation
Fully Adjusted w/ Lp(a)	continuous	Y20 ln(C-Reactive Protein)	1904		IRNL Lp(a) Proteomics Score	0.115614	0.0379442	0.00234377	all
Fully Adjusted w/ Lp(a)	continuous	Y20 ln(C-Reactive Protein)	1904		Y7 Plasma Lp(a)	-0.00336923	0.0231944	0.884521	all
Unadjusted	continuous	Y25 ln(C-Reactive Protein)	1306		Y7 Plasma Lp(a)	0.131854	0.0274088	1.67958e-06	derivation
Unadjusted	continuous	Y25 ln(C-Reactive Protein)	563		Y7 Plasma Lp(a)	0.0371645	0.0425379	0.382667	validation
Unadjusted	continuous	Y25 ln(C-Reactive Protein)	1869		Y7 Plasma Lp(a)	0.105544	0.0230394	4.93316e-06	all
Age/Sex/Race Adjusted	continuous	Y25 ln(C-Reactive Protein)	1306		Y7 Plasma Lp(a)	0.0546156	0.0279146	0.0506168	derivation
Age/Sex/Race Adjusted	continuous	Y25 ln(C-Reactive Protein)	563		Y7 Plasma Lp(a)	-0.0544823	0.0422797	0.198065	validation
Age/Sex/Race Adjusted	continuous	Y25 ln(C-Reactive Protein)	1869		Y7 Plasma Lp(a)	0.0232372	0.0233211	0.319183	all
Fully Adjusted	continuous	Y25 ln(C-Reactive Protein)	1306		Y7 Plasma Lp(a)	0.0529463	0.0277911	0.0569822	derivation
Fully Adjusted	continuous	Y25 ln(C-Reactive Protein)	563		Y7 Plasma Lp(a)	-0.0471218	0.0422057	0.264707	validation
Fully Adjusted	continuous	Y25 ln(C-Reactive Protein)	1869		Y7 Plasma Lp(a)	0.0234483	0.0231632	0.311523	all
Unadjusted	continuous	Y25 ln(C-Reactive Protein)	1306		Lp(a) Proteomics Score	0.259362	0.0270834	4.84997e-21	derivation
Unadjusted	continuous	Y25 ln(C-Reactive Protein)	563		Lp(a) Proteomics Score	0.223137	0.0407879	6.76292e-08	validation
Unadjusted	continuous	Y25 ln(C-Reactive Protein)	1869		Lp(a) Proteomics Score	0.248855	0.0225576	1.85054e-27	all
Lp(a) adjusted	continuous	Y25 ln(C-Reactive Protein)	1306		Lp(a) Proteomics Score	0.245761	0.0296623	2.8949e-16	derivation
Lp(a) adjusted	continuous	Y25 ln(C-Reactive Protein)	1306		Y7 Plasma Lp(a)	0.0328927	0.0292721	0.261353	derivation
Lp(a) adjusted	continuous	Y25 ln(C-Reactive Protein)	563		Lp(a) Proteomics Score	0.231236	0.0425362	8.13621e-08	validation
Lp(a) adjusted	continuous	Y25 ln(C-Reactive Protein)	563		Y7 Plasma Lp(a)	-0.0291826	0.0432527	0.500145	validation
Lp(a) adjusted	continuous	Y25 ln(C-Reactive Protein)	1869		Lp(a) Proteomics Score	0.243054	0.0243079	5.761e-23	all
Lp(a) adjusted	continuous	Y25 ln(C-Reactive Protein)	1869		Y7 Plasma Lp(a)	0.0155078	0.0241903	0.521552	all
Age/Sex/Race Adjusted	continuous	Y25 ln(C-Reactive Protein)	1306		Lp(a) Proteomics Score	0.148124	0.0413787	0.00035663	derivation
Age/Sex/Race Adjusted	continuous	Y25 ln(C-Reactive Protein)	563		Lp(a) Proteomics Score	0.0204019	0.0590131	0.729684	validation
Age/Sex/Race Adjusted	continuous	Y25 ln(C-Reactive Protein)	1869		Lp(a) Proteomics Score	0.107606	0.033932	0.00154262	all
Lp(a)/Age/Sex/Race Adjusted	continuous	Y25 ln(C-Reactive Protein)	1306		Lp(a) Proteomics Score	0.136123	0.0429577	0.00156652	derivation
Lp(a)/Age/Sex/Race Adjusted	continuous	Y25 ln(C-Reactive Protein)	1306		Y7 Plasma Lp(a)	0.0300217	0.0288805	0.29876	derivation
Lp(a)/Age/Sex/Race Adjusted	continuous	Y25 ln(C-Reactive Protein)	563		Lp(a) Proteomics Score	0.0291537	0.0593356	0.623383	validation
Lp(a)/Age/Sex/Race Adjusted	continuous	Y25 ln(C-Reactive Protein)	563		Y7 Plasma Lp(a)	-0.0567947	0.0425694	0.182695	validation
Lp(a)/Age/Sex/Race Adjusted	continuous	Y25 ln(C-Reactive Protein)	1869		Lp(a) Proteomics Score	0.105273	0.0348106	0.00252721	all
Lp(a)/Age/Sex/Race Adjusted	continuous	Y25 ln(C-Reactive Protein)	1869		Y7 Plasma Lp(a)	0.00719814	0.023867	0.762995	all
Fully Adjusted	continuous	Y25 ln(C-Reactive Protein)	1306		Lp(a) Proteomics Score	0.139905	0.0418406	0.000850166	derivation
Fully Adjusted	continuous	Y25 ln(C-Reactive Protein)	563		Lp(a) Proteomics Score	0.016718	0.0584366	0.774919	validation
Fully Adjusted	continuous	Y25 ln(C-Reactive Protein)	1869		Lp(a) Proteomics Score	0.100723	0.0339839	0.00307694	all
Fully Adjusted w/ Lp(a)	continuous	Y25 ln(C-Reactive Protein)	1306		Lp(a) Proteomics Score	0.128009	0.0431475	0.00306489	derivation
Fully Adjusted w/ Lp(a)	continuous	Y25 ln(C-Reactive Protein)	1306		Y7 Plasma Lp(a)	0.0322046	0.028576	0.25996	derivation
Fully Adjusted w/ Lp(a)	continuous	Y25 ln(C-Reactive Protein)	563		Lp(a) Proteomics Score	0.0218463	0.0585932	0.709407	validation
Fully Adjusted w/ Lp(a)	continuous	Y25 ln(C-Reactive Protein)	563		Y7 Plasma Lp(a)	-0.0483335	0.0423638	0.254405	validation
Fully Adjusted w/ Lp(a)	continuous	Y25 ln(C-Reactive Protein)	1869		Lp(a) Proteomics Score	0.09771	0.0346444	0.00484795	all
Fully Adjusted w/ Lp(a)	continuous	Y25 ln(C-Reactive Protein)	1869		Y7 Plasma Lp(a)	0.0106033	0.0235642	0.652781	all
Unadjusted	continuous	Y25 ln(C-Reactive Protein)	1306		IRNL Lp(a) Proteomics Score	0.25519	0.0273866	4.88333e-20	derivation
Unadjusted	continuous	Y25 ln(C-Reactive Protein)	563		IRNL Lp(a) Proteomics Score	0.245019	0.0404766	2.59736e-09	validation
Unadjusted	continuous	Y25 ln(C-Reactive Protein)	1869		IRNL Lp(a) Proteomics Score	0.252206	0.0226817	7.40663e-28	all
Lp(a) adjusted	continuous	Y25 ln(C-Reactive Protein)	1306		IRNL Lp(a) Proteomics Score	0.238593	0.0296511	1.89827e-15	derivation
Lp(a) adjusted	continuous	Y25 ln(C-Reactive Protein)	1306		Y7 Plasma Lp(a)	0.0422262	0.0289878	0.145444	derivation
Lp(a) adjusted	continuous	Y25 ln(C-Reactive Protein)	563		IRNL Lp(a) Proteomics Score	0.255026	0.0422014	2.76049e-09	validation
Lp(a) adjusted	continuous	Y25 ln(C-Reactive Protein)	563		Y7 Plasma Lp(a)	-0.0361409	0.0429986	0.40098	validation
Lp(a) adjusted	continuous	Y25 ln(C-Reactive Protein)	1869		IRNL Lp(a) Proteomics Score	0.245239	0.0242645	2.03745e-23	all
Lp(a) adjusted	continuous	Y25 ln(C-Reactive Protein)	1869		Y7 Plasma Lp(a)	0.0194126	0.0240033	0.418765	all
Age/Sex/Race Adjusted	continuous	Y25 ln(C-Reactive Protein)	1306		IRNL Lp(a) Proteomics Score	0.139355	0.0470251	0.0030977	derivation
Age/Sex/Race Adjusted	continuous	Y25 ln(C-Reactive Protein)	563		IRNL Lp(a) Proteomics Score	0.0438056	0.065127	0.501469	validation
Age/Sex/Race Adjusted	continuous	Y25 ln(C-Reactive Protein)	1869		IRNL Lp(a) Proteomics Score	0.108783	0.0381983	0.00445004	all
Lp(a)/Age/Sex/Race Adjusted	continuous	Y25 ln(C-Reactive Protein)	1306		IRNL Lp(a) Proteomics Score	0.124871	0.0482698	0.00979116	derivation
Lp(a)/Age/Sex/Race Adjusted	continuous	Y25 ln(C-Reactive Protein)	1306		Y7 Plasma Lp(a)	0.0378336	0.0285992	0.186104	derivation
Lp(a)/Age/Sex/Race Adjusted	continuous	Y25 ln(C-Reactive Protein)	563		IRNL Lp(a) Proteomics Score	0.0524084	0.0653844	0.423159	validation
Lp(a)/Age/Sex/Race Adjusted	continuous	Y25 ln(C-Reactive Protein)	563		Y7 Plasma Lp(a)	-0.0577781	0.0424927	0.174469	validation
Lp(a)/Age/Sex/Race Adjusted	continuous	Y25 ln(C-Reactive Protein)	1869		IRNL Lp(a) Proteomics Score	0.105336	0.0388987	0.00683173	all
Lp(a)/Age/Sex/Race Adjusted	continuous	Y25 ln(C-Reactive Protein)	1869		Y7 Plasma Lp(a)	0.01118	0.0237035	0.637226	all
Fully Adjusted	continuous	Y25 ln(C-Reactive Protein)	1306		IRNL Lp(a) Proteomics Score	0.133211	0.0476485	0.00525534	derivation
Fully Adjusted	continuous	Y25 ln(C-Reactive Protein)	563		IRNL Lp(a) Proteomics Score	0.0347101	0.0644638	0.590489	validation
Fully Adjusted	continuous	Y25 ln(C-Reactive Protein)	1869		IRNL Lp(a) Proteomics Score	0.102993	0.0383068	0.00723899	all
Fully Adjusted w/ Lp(a)	continuous	Y25 ln(C-Reactive Protein)	1306		IRNL Lp(a) Proteomics Score	0.119727	0.0486355	0.0139574	derivation
Fully Adjusted w/ Lp(a)	continuous	Y25 ln(C-Reactive Protein)	1306		Y7 Plasma Lp(a)	0.0388582	0.028321	0.170283	derivation
Fully Adjusted w/ Lp(a)	continuous	Y25 ln(C-Reactive Protein)	563		IRNL Lp(a) Proteomics Score	0.0396206	0.0645847	0.539822	validation
Fully Adjusted w/ Lp(a)	continuous	Y25 ln(C-Reactive Protein)	563		Y7 Plasma Lp(a)	-0.0488326	0.0423218	0.249069	validation
Fully Adjusted w/ Lp(a)	continuous	Y25 ln(C-Reactive Protein)	1869		IRNL Lp(a) Proteomics Score	0.099329	0.0388061	0.0105573	all
Fully Adjusted w/ Lp(a)	continuous	Y25 ln(C-Reactive Protein)	1869		Y7 Plasma Lp(a)	0.0139249	0.023426	0.552304	all
Unadjusted	binary	Y15 CAC>0	1183	112	Y7 Plasma Lp(a)	0.114403	0.093424	0.220742	derivation
Unadjusted	binary	Y15 CAC>0	516	58	Y7 Plasma Lp(a)	0.0249022	0.13948	0.858302	validation
Unadjusted	binary	Y15 CAC>0	1699	170	Y7 Plasma Lp(a)	0.0862061	0.0775847	0.266516	all
Age/Sex/Race Adjusted	binary	Y15 CAC>0	1183	112	Y7 Plasma Lp(a)	0.253222	0.0992766	0.0107517	derivation
Age/Sex/Race Adjusted	binary	Y15 CAC>0	516	58	Y7 Plasma Lp(a)	-0.00707167	0.155981	0.963839	validation
Age/Sex/Race Adjusted	binary	Y15 CAC>0	1699	170	Y7 Plasma Lp(a)	0.180233	0.082679	0.029264	all
Fully Adjusted	binary	Y15 CAC>0	1183	112	Y7 Plasma Lp(a)	0.2399	0.101702	0.0183319	derivation
Fully Adjusted	binary	Y15 CAC>0	516	58	Y7 Plasma Lp(a)	-0.0658649	0.174106	0.705205	validation
Fully Adjusted	binary	Y15 CAC>0	1699	170	Y7 Plasma Lp(a)	0.158904	0.0853407	0.062603	all
Unadjusted	binary	Y15 CAC>0	1183	112	Lp(a) Proteomics Score	-0.186581	0.104384	0.0738635	derivation
Unadjusted	binary	Y15 CAC>0	516	58	Lp(a) Proteomics Score	0.188283	0.14162	0.183684	validation
Unadjusted	binary	Y15 CAC>0	1699	170	Lp(a) Proteomics Score	-0.0549568	0.0831741	0.508776	all
Lp(a) adjusted	binary	Y15 CAC>0	1183	112	Lp(a) Proteomics Score	-0.271678	0.111878	0.0151676	derivation
Lp(a) adjusted	binary	Y15 CAC>0	1183	112	Y7 Plasma Lp(a)	0.211432	0.099703	0.0339539	derivation
Lp(a) adjusted	binary	Y15 CAC>0	516	58	Lp(a) Proteomics Score	0.205732	0.152747	0.178018	validation
Lp(a) adjusted	binary	Y15 CAC>0	516	58	Y7 Plasma Lp(a)	-0.0475797	0.153884	0.757176	validation
Lp(a) adjusted	binary	Y15 CAC>0	1699	170	Lp(a) Proteomics Score	-0.102223	0.0890047	0.250756	all
Lp(a) adjusted	binary	Y15 CAC>0	1699	170	Y7 Plasma Lp(a)	0.122281	0.0829108	0.140253	all
Age/Sex/Race Adjusted	binary	Y15 CAC>0	1183	112	Lp(a) Proteomics Score	0.279953	0.163309	0.0864827	derivation
Age/Sex/Race Adjusted	binary	Y15 CAC>0	516	58	Lp(a) Proteomics Score	0.354051	0.235773	0.133185	validation
Age/Sex/Race Adjusted	binary	Y15 CAC>0	1699	170	Lp(a) Proteomics Score	0.317471	0.133258	0.0172012	all
Lp(a)/Age/Sex/Race Adjusted	binary	Y15 CAC>0	1183	112	Lp(a) Proteomics Score	0.194299	0.167428	0.245848	derivation
Lp(a)/Age/Sex/Race Adjusted	binary	Y15 CAC>0	1183	112	Y7 Plasma Lp(a)	0.222908	0.102797	0.0301267	derivation
Lp(a)/Age/Sex/Race Adjusted	binary	Y15 CAC>0	516	58	Lp(a) Proteomics Score	0.37339	0.242384	0.123442	validation
Lp(a)/Age/Sex/Race Adjusted	binary	Y15 CAC>0	516	58	Y7 Plasma Lp(a)	-0.0592766	0.161971	0.714387	validation
Lp(a)/Age/Sex/Race Adjusted	binary	Y15 CAC>0	1699	170	Lp(a) Proteomics Score	0.266536	0.136254	0.0504462	all
Lp(a)/Age/Sex/Race Adjusted	binary	Y15 CAC>0	1699	170	Y7 Plasma Lp(a)	0.14098	0.0855561	0.0993929	all
Fully Adjusted	binary	Y15 CAC>0	1183	112	Lp(a) Proteomics Score	0.243212	0.172636	0.158892	derivation
Fully Adjusted	binary	Y15 CAC>0	516	58	Lp(a) Proteomics Score	0.166079	0.25938	0.521982	validation
Fully Adjusted	binary	Y15 CAC>0	1699	170	Lp(a) Proteomics Score	0.26131	0.140487	0.0628814	all
Fully Adjusted w/ Lp(a)	binary	Y15 CAC>0	1183	112	Lp(a) Proteomics Score	0.165398	0.176045	0.347462	derivation
Fully Adjusted w/ Lp(a)	binary	Y15 CAC>0	1183	112	Y7 Plasma Lp(a)	0.217564	0.104491	0.0373315	derivation
Fully Adjusted w/ Lp(a)	binary	Y15 CAC>0	516	58	Lp(a) Proteomics Score	0.181833	0.262701	0.488832	validation
Fully Adjusted w/ Lp(a)	binary	Y15 CAC>0	516	58	Y7 Plasma Lp(a)	-0.0812194	0.176356	0.645127	validation
Fully Adjusted w/ Lp(a)	binary	Y15 CAC>0	1699	170	Lp(a) Proteomics Score	0.218169	0.142865	0.126738	all
Fully Adjusted w/ Lp(a)	binary	Y15 CAC>0	1699	170	Y7 Plasma Lp(a)	0.131455	0.0875466	0.133215	all
Unadjusted	binary	Y15 CAC>0	1183	112	IRNL Lp(a) Proteomics Score	-0.22712	0.105884	0.0319541	derivation
Unadjusted	binary	Y15 CAC>0	516	58	IRNL Lp(a) Proteomics Score	0.118594	0.140631	0.399063	validation
Unadjusted	binary	Y15 CAC>0	1699	170	IRNL Lp(a) Proteomics Score	-0.104621	0.084048	0.213215	all
Lp(a) adjusted	binary	Y15 CAC>0	1183	112	IRNL Lp(a) Proteomics Score	-0.309153	0.112436	0.00596679	derivation
Lp(a) adjusted	binary	Y15 CAC>0	1183	112	Y7 Plasma Lp(a)	0.214845	0.0976606	0.0278129	derivation
Lp(a) adjusted	binary	Y15 CAC>0	516	58	IRNL Lp(a) Proteomics Score	0.125016	0.150469	0.406061	validation
Lp(a) adjusted	binary	Y15 CAC>0	516	58	Y7 Plasma Lp(a)	-0.0182441	0.151489	0.904141	validation
Lp(a) adjusted	binary	Y15 CAC>0	1699	170	IRNL Lp(a) Proteomics Score	-0.155361	0.0892627	0.0817717	all
Lp(a) adjusted	binary	Y15 CAC>0	1699	170	Y7 Plasma Lp(a)	0.137411	0.0816292	0.092305	all
Age/Sex/Race Adjusted	binary	Y15 CAC>0	1183	112	IRNL Lp(a) Proteomics Score	0.225211	0.186324	0.226777	derivation
Age/Sex/Race Adjusted	binary	Y15 CAC>0	516	58	IRNL Lp(a) Proteomics Score	0.169676	0.254503	0.504966	validation
Age/Sex/Race Adjusted	binary	Y15 CAC>0	1699	170	IRNL Lp(a) Proteomics Score	0.217188	0.150435	0.148814	all
Lp(a)/Age/Sex/Race Adjusted	binary	Y15 CAC>0	1183	112	IRNL Lp(a) Proteomics Score	0.140052	0.189276	0.459339	derivation
Lp(a)/Age/Sex/Race Adjusted	binary	Y15 CAC>0	1183	112	Y7 Plasma Lp(a)	0.237993	0.101606	0.0191643	derivation
Lp(a)/Age/Sex/Race Adjusted	binary	Y15 CAC>0	516	58	IRNL Lp(a) Proteomics Score	0.176347	0.258432	0.495003	validation
Lp(a)/Age/Sex/Race Adjusted	binary	Y15 CAC>0	516	58	Y7 Plasma Lp(a)	-0.0247207	0.158894	0.876364	validation
Lp(a)/Age/Sex/Race Adjusted	binary	Y15 CAC>0	1699	170	IRNL Lp(a) Proteomics Score	0.163141	0.15235	0.284248	all
Lp(a)/Age/Sex/Race Adjusted	binary	Y15 CAC>0	1699	170	Y7 Plasma Lp(a)	0.163128	0.0845192	0.0535977	all
Fully Adjusted	binary	Y15 CAC>0	1183	112	IRNL Lp(a) Proteomics Score	0.17361	0.197159	0.378558	derivation
Fully Adjusted	binary	Y15 CAC>0	516	58	IRNL Lp(a) Proteomics Score	-0.0455693	0.278997	0.870257	validation
Fully Adjusted	binary	Y15 CAC>0	1699	170	IRNL Lp(a) Proteomics Score	0.147667	0.158553	0.351675	all
Fully Adjusted w/ Lp(a)	binary	Y15 CAC>0	1183	112	IRNL Lp(a) Proteomics Score	0.101131	0.199298	0.611851	derivation
Fully Adjusted w/ Lp(a)	binary	Y15 CAC>0	1183	112	Y7 Plasma Lp(a)	0.230914	0.103327	0.0254319	derivation
Fully Adjusted w/ Lp(a)	binary	Y15 CAC>0	516	58	IRNL Lp(a) Proteomics Score	-0.0355869	0.281086	0.899253	validation
Fully Adjusted w/ Lp(a)	binary	Y15 CAC>0	516	58	Y7 Plasma Lp(a)	-0.0637103	0.174846	0.715575	validation
Fully Adjusted w/ Lp(a)	binary	Y15 CAC>0	1699	170	IRNL Lp(a) Proteomics Score	0.105362	0.159841	0.509788	all
Fully Adjusted w/ Lp(a)	binary	Y15 CAC>0	1699	170	Y7 Plasma Lp(a)	0.150008	0.0865504	0.0830631	all
Unadjusted	binary	Y20 CAC>0	1394	229	Y7 Plasma Lp(a)	0.0327853	0.0715979	0.647018	derivation
Unadjusted	binary	Y20 CAC>0	603	100	Y7 Plasma Lp(a)	0.0451995	0.105859	0.669394	validation
Unadjusted	binary	Y20 CAC>0	1997	329	Y7 Plasma Lp(a)	0.0367114	0.0593085	0.535922	all
Age/Sex/Race Adjusted	binary	Y20 CAC>0	1394	229	Y7 Plasma Lp(a)	0.136591	0.0763454	0.0735958	derivation
Age/Sex/Race Adjusted	binary	Y20 CAC>0	603	100	Y7 Plasma Lp(a)	0.0736974	0.118222	0.533034	validation
Age/Sex/Race Adjusted	binary	Y20 CAC>0	1997	329	Y7 Plasma Lp(a)	0.120229	0.0637852	0.0594427	all
Fully Adjusted	binary	Y20 CAC>0	1394	229	Y7 Plasma Lp(a)	0.0797723	0.0787437	0.31103	derivation
Fully Adjusted	binary	Y20 CAC>0	603	100	Y7 Plasma Lp(a)	0.00207367	0.131521	0.98742	validation
Fully Adjusted	binary	Y20 CAC>0	1997	329	Y7 Plasma Lp(a)	0.0647405	0.0665139	0.330385	all
Unadjusted	binary	Y20 CAC>0	1394	229	Lp(a) Proteomics Score	-0.0922968	0.0744313	0.214965	derivation
Unadjusted	binary	Y20 CAC>0	603	100	Lp(a) Proteomics Score	0.138406	0.109783	0.207409	validation
Unadjusted	binary	Y20 CAC>0	1997	329	Lp(a) Proteomics Score	-0.0199978	0.061343	0.744424	all
Lp(a) adjusted	binary	Y20 CAC>0	1394	229	Lp(a) Proteomics Score	-0.12378	0.0804944	0.124111	derivation
Lp(a) adjusted	binary	Y20 CAC>0	1394	229	Y7 Plasma Lp(a)	0.0794508	0.0770901	0.302718	derivation
Lp(a) adjusted	binary	Y20 CAC>0	603	100	Lp(a) Proteomics Score	0.138034	0.116462	0.235926	validation
Lp(a) adjusted	binary	Y20 CAC>0	603	100	Y7 Plasma Lp(a)	0.00108861	0.113948	0.992377	validation
Lp(a) adjusted	binary	Y20 CAC>0	1997	329	Lp(a) Proteomics Score	-0.0392124	0.0658867	0.551744	all
Lp(a) adjusted	binary	Y20 CAC>0	1997	329	Y7 Plasma Lp(a)	0.0507999	0.0636467	0.42478	all
Age/Sex/Race Adjusted	binary	Y20 CAC>0	1394	229	Lp(a) Proteomics Score	0.311166	0.119684	0.00932518	derivation
Age/Sex/Race Adjusted	binary	Y20 CAC>0	603	100	Lp(a) Proteomics Score	0.370067	0.18602	0.0466577	validation
Age/Sex/Race Adjusted	binary	Y20 CAC>0	1997	329	Lp(a) Proteomics Score	0.331849	0.100289	0.0009365	all
Lp(a)/Age/Sex/Race Adjusted	binary	Y20 CAC>0	1394	229	Lp(a) Proteomics Score	0.276749	0.123158	0.0246336	derivation
Lp(a)/Age/Sex/Race Adjusted	binary	Y20 CAC>0	1394	229	Y7 Plasma Lp(a)	0.0921501	0.0791652	0.244415	derivation
Lp(a)/Age/Sex/Race Adjusted	binary	Y20 CAC>0	603	100	Lp(a) Proteomics Score	0.361125	0.188401	0.0552652	validation
Lp(a)/Age/Sex/Race Adjusted	binary	Y20 CAC>0	603	100	Y7 Plasma Lp(a)	0.035222	0.121168	0.771291	validation
Lp(a)/Age/Sex/Race Adjusted	binary	Y20 CAC>0	1997	329	Lp(a) Proteomics Score	0.306172	0.102575	0.00283712	all
Lp(a)/Age/Sex/Race Adjusted	binary	Y20 CAC>0	1997	329	Y7 Plasma Lp(a)	0.0764832	0.0658437	0.245403	all
Fully Adjusted	binary	Y20 CAC>0	1394	229	Lp(a) Proteomics Score	0.191574	0.127384	0.132606	derivation
Fully Adjusted	binary	Y20 CAC>0	603	100	Lp(a) Proteomics Score	0.218288	0.203045	0.282343	validation
Fully Adjusted	binary	Y20 CAC>0	1997	329	Lp(a) Proteomics Score	0.227009	0.106085	0.0323641	all
Fully Adjusted w/ Lp(a)	binary	Y20 CAC>0	1394	229	Lp(a) Proteomics Score	0.171489	0.130612	0.189196	derivation
Fully Adjusted w/ Lp(a)	binary	Y20 CAC>0	1394	229	Y7 Plasma Lp(a)	0.0554883	0.0809553	0.49308	derivation
Fully Adjusted w/ Lp(a)	binary	Y20 CAC>0	603	100	Lp(a) Proteomics Score	0.22089	0.204518	0.28012	validation
Fully Adjusted w/ Lp(a)	binary	Y20 CAC>0	603	100	Y7 Plasma Lp(a)	-0.014522	0.133297	0.913247	validation
Fully Adjusted w/ Lp(a)	binary	Y20 CAC>0	1997	329	Lp(a) Proteomics Score	0.215132	0.108232	0.0468458	all
Fully Adjusted w/ Lp(a)	binary	Y20 CAC>0	1997	329	Y7 Plasma Lp(a)	0.0371488	0.0681515	0.585691	all
Unadjusted	binary	Y20 CAC>0	1394	229	IRNL Lp(a) Proteomics Score	-0.0906978	0.0741559	0.221303	derivation
Unadjusted	binary	Y20 CAC>0	603	100	IRNL Lp(a) Proteomics Score	0.117377	0.109413	0.283368	validation
Unadjusted	binary	Y20 CAC>0	1997	329	IRNL Lp(a) Proteomics Score	-0.0258003	0.0612393	0.673534	all
Lp(a) adjusted	binary	Y20 CAC>0	1394	229	IRNL Lp(a) Proteomics Score	-0.118756	0.0795328	0.135394	derivation
Lp(a) adjusted	binary	Y20 CAC>0	1394	229	Y7 Plasma Lp(a)	0.0749488	0.0761439	0.324966	derivation
Lp(a) adjusted	binary	Y20 CAC>0	603	100	IRNL Lp(a) Proteomics Score	0.114396	0.115874	0.323522	validation
Lp(a) adjusted	binary	Y20 CAC>0	603	100	Y7 Plasma Lp(a)	0.00886618	0.113562	0.93777	validation
Lp(a) adjusted	binary	Y20 CAC>0	1997	329	IRNL Lp(a) Proteomics Score	-0.044633	0.0653892	0.494876	all
Lp(a) adjusted	binary	Y20 CAC>0	1997	329	Y7 Plasma Lp(a)	0.0520431	0.0631379	0.409783	all
Age/Sex/Race Adjusted	binary	Y20 CAC>0	1394	229	IRNL Lp(a) Proteomics Score	0.384409	0.136477	0.00485273	derivation
Age/Sex/Race Adjusted	binary	Y20 CAC>0	603	100	IRNL Lp(a) Proteomics Score	0.339835	0.202745	0.0937051	validation
Age/Sex/Race Adjusted	binary	Y20 CAC>0	1997	329	IRNL Lp(a) Proteomics Score	0.372606	0.113282	0.00100479	all
Lp(a)/Age/Sex/Race Adjusted	binary	Y20 CAC>0	1394	229	IRNL Lp(a) Proteomics Score	0.35083	0.139241	0.0117492	derivation
Lp(a)/Age/Sex/Race Adjusted	binary	Y20 CAC>0	1394	229	Y7 Plasma Lp(a)	0.0955722	0.0787248	0.224746	derivation
Lp(a)/Age/Sex/Race Adjusted	binary	Y20 CAC>0	603	100	IRNL Lp(a) Proteomics Score	0.329089	0.20447	0.107513	validation
Lp(a)/Age/Sex/Race Adjusted	binary	Y20 CAC>0	603	100	Y7 Plasma Lp(a)	0.0467828	0.120273	0.697297	validation
Lp(a)/Age/Sex/Race Adjusted	binary	Y20 CAC>0	1997	329	IRNL Lp(a) Proteomics Score	0.346345	0.115067	0.00261302	all
Lp(a)/Age/Sex/Race Adjusted	binary	Y20 CAC>0	1997	329	Y7 Plasma Lp(a)	0.0836983	0.065472	0.201115	all
Fully Adjusted	binary	Y20 CAC>0	1394	229	IRNL Lp(a) Proteomics Score	0.274702	0.144817	0.057843	derivation
Fully Adjusted	binary	Y20 CAC>0	603	100	IRNL Lp(a) Proteomics Score	0.172579	0.219443	0.431611	validation
Fully Adjusted	binary	Y20 CAC>0	1997	329	IRNL Lp(a) Proteomics Score	0.273176	0.119308	0.0220399	all
Fully Adjusted w/ Lp(a)	binary	Y20 CAC>0	1394	229	IRNL Lp(a) Proteomics Score	0.257251	0.147031	0.0801806	derivation
Fully Adjusted w/ Lp(a)	binary	Y20 CAC>0	1394	229	Y7 Plasma Lp(a)	0.054762	0.0802484	0.494982	derivation
Fully Adjusted w/ Lp(a)	binary	Y20 CAC>0	603	100	IRNL Lp(a) Proteomics Score	0.17421	0.220767	0.430045	validation
Fully Adjusted w/ Lp(a)	binary	Y20 CAC>0	603	100	Y7 Plasma Lp(a)	-0.00913928	0.132889	0.94517	validation
Fully Adjusted w/ Lp(a)	binary	Y20 CAC>0	1997	329	IRNL Lp(a) Proteomics Score	0.261496	0.120834	0.0304575	all
Fully Adjusted w/ Lp(a)	binary	Y20 CAC>0	1997	329	Y7 Plasma Lp(a)	0.040786	0.0677112	0.546939	all
Unadjusted	binary	Y25 CAC>0	1477	380	Y7 Plasma Lp(a)	0.108627	0.0572465	0.0577578	derivation
Unadjusted	binary	Y25 CAC>0	631	164	Y7 Plasma Lp(a)	0.0390417	0.0892297	0.661719	validation
Unadjusted	binary	Y25 CAC>0	2108	544	Y7 Plasma Lp(a)	0.088001	0.0481318	0.0674997	all
Age/Sex/Race Adjusted	binary	Y25 CAC>0	1477	380	Y7 Plasma Lp(a)	0.244936	0.06434	0.000140717	derivation
Age/Sex/Race Adjusted	binary	Y25 CAC>0	631	164	Y7 Plasma Lp(a)	0.0837175	0.0999004	0.402026	validation
Age/Sex/Race Adjusted	binary	Y25 CAC>0	2108	544	Y7 Plasma Lp(a)	0.19795	0.0537547	0.000230987	all
Fully Adjusted	binary	Y25 CAC>0	1477	380	Y7 Plasma Lp(a)	0.204873	0.0685012	0.00278255	derivation
Fully Adjusted	binary	Y25 CAC>0	631	164	Y7 Plasma Lp(a)	-0.0228447	0.111677	0.837916	validation
Fully Adjusted	binary	Y25 CAC>0	2108	544	Y7 Plasma Lp(a)	0.147309	0.0571872	0.00999755	all
Unadjusted	binary	Y25 CAC>0	1477	380	Lp(a) Proteomics Score	-0.0472143	0.0600228	0.431513	derivation
Unadjusted	binary	Y25 CAC>0	631	164	Lp(a) Proteomics Score	0.0973589	0.0910306	0.284836	validation
Unadjusted	binary	Y25 CAC>0	2108	544	Lp(a) Proteomics Score	-0.00341562	0.0500212	0.94556	all
Lp(a) adjusted	binary	Y25 CAC>0	1477	380	Lp(a) Proteomics Score	-0.109211	0.0653999	0.0949408	derivation
Lp(a) adjusted	binary	Y25 CAC>0	1477	380	Y7 Plasma Lp(a)	0.15065	0.0623351	0.0156587	derivation
Lp(a) adjusted	binary	Y25 CAC>0	631	164	Lp(a) Proteomics Score	0.0941669	0.0959261	0.326266	validation
Lp(a) adjusted	binary	Y25 CAC>0	631	164	Y7 Plasma Lp(a)	0.00996852	0.0946915	0.916159	validation
Lp(a) adjusted	binary	Y25 CAC>0	2108	544	Lp(a) Proteomics Score	-0.0429663	0.0538022	0.424524	all
Lp(a) adjusted	binary	Y25 CAC>0	2108	544	Y7 Plasma Lp(a)	0.103495	0.0517986	0.0457143	all
Age/Sex/Race Adjusted	binary	Y25 CAC>0	1477	380	Lp(a) Proteomics Score	0.414736	0.100489	3.67252e-05	derivation
Age/Sex/Race Adjusted	binary	Y25 CAC>0	631	164	Lp(a) Proteomics Score	0.348961	0.156489	0.025751	validation
Age/Sex/Race Adjusted	binary	Y25 CAC>0	2108	544	Lp(a) Proteomics Score	0.396361	0.0844959	2.72025e-06	all
Lp(a)/Age/Sex/Race Adjusted	binary	Y25 CAC>0	1477	380	Lp(a) Proteomics Score	0.341361	0.10371	0.000996606	derivation
Lp(a)/Age/Sex/Race Adjusted	binary	Y25 CAC>0	1477	380	Y7 Plasma Lp(a)	0.186808	0.066794	0.00516138	derivation
Lp(a)/Age/Sex/Race Adjusted	binary	Y25 CAC>0	631	164	Lp(a) Proteomics Score	0.337769	0.157737	0.0322469	validation
Lp(a)/Age/Sex/Race Adjusted	binary	Y25 CAC>0	631	164	Y7 Plasma Lp(a)	0.0540616	0.101669	0.594904	validation
Lp(a)/Age/Sex/Race Adjusted	binary	Y25 CAC>0	2108	544	Lp(a) Proteomics Score	0.3464	0.0863736	6.05956e-05	all
Lp(a)/Age/Sex/Race Adjusted	binary	Y25 CAC>0	2108	544	Y7 Plasma Lp(a)	0.148018	0.0553817	0.00752474	all
Fully Adjusted	binary	Y25 CAC>0	1477	380	Lp(a) Proteomics Score	0.355677	0.107724	0.00096083	derivation
Fully Adjusted	binary	Y25 CAC>0	631	164	Lp(a) Proteomics Score	0.212369	0.168889	0.208591	validation
Fully Adjusted	binary	Y25 CAC>0	2108	544	Lp(a) Proteomics Score	0.321855	0.0900484	0.000351237	all
Fully Adjusted w/ Lp(a)	binary	Y25 CAC>0	1477	380	Lp(a) Proteomics Score	0.294603	0.111103	0.00801085	derivation
Fully Adjusted w/ Lp(a)	binary	Y25 CAC>0	1477	380	Y7 Plasma Lp(a)	0.156721	0.0708483	0.0269628	derivation
Fully Adjusted w/ Lp(a)	binary	Y25 CAC>0	631	164	Lp(a) Proteomics Score	0.216693	0.169649	0.201498	validation
Fully Adjusted w/ Lp(a)	binary	Y25 CAC>0	631	164	Y7 Plasma Lp(a)	-0.0346204	0.112645	0.758584	validation
Fully Adjusted w/ Lp(a)	binary	Y25 CAC>0	2108	544	Lp(a) Proteomics Score	0.286895	0.0918623	0.00178957	all
Fully Adjusted w/ Lp(a)	binary	Y25 CAC>0	2108	544	Y7 Plasma Lp(a)	0.108947	0.0586696	0.063318	all
Unadjusted	binary	Y25 CAC>0	1477	380	IRNL Lp(a) Proteomics Score	-0.0772748	0.0603362	0.200286	derivation
Unadjusted	binary	Y25 CAC>0	631	164	IRNL Lp(a) Proteomics Score	0.072132	0.0912399	0.429192	validation
Unadjusted	binary	Y25 CAC>0	2108	544	IRNL Lp(a) Proteomics Score	-0.0320683	0.0502793	0.523602	all
Lp(a) adjusted	binary	Y25 CAC>0	1477	380	IRNL Lp(a) Proteomics Score	-0.138602	0.0651163	0.0332929	derivation
Lp(a) adjusted	binary	Y25 CAC>0	1477	380	Y7 Plasma Lp(a)	0.158036	0.0614771	0.0101509	derivation
Lp(a) adjusted	binary	Y25 CAC>0	631	164	IRNL Lp(a) Proteomics Score	0.0661534	0.0961603	0.491485	validation
Lp(a) adjusted	binary	Y25 CAC>0	631	164	Y7 Plasma Lp(a)	0.0185939	0.0945298	0.844064	validation
Lp(a) adjusted	binary	Y25 CAC>0	2108	544	IRNL Lp(a) Proteomics Score	-0.0735402	0.0537701	0.171413	all
Lp(a) adjusted	binary	Y25 CAC>0	2108	544	Y7 Plasma Lp(a)	0.113088	0.051327	0.0275742	all
Age/Sex/Race Adjusted	binary	Y25 CAC>0	1477	380	IRNL Lp(a) Proteomics Score	0.403817	0.113781	0.000386613	derivation
Age/Sex/Race Adjusted	binary	Y25 CAC>0	631	164	IRNL Lp(a) Proteomics Score	0.308275	0.170268	0.0702143	validation
Age/Sex/Race Adjusted	binary	Y25 CAC>0	2108	544	IRNL Lp(a) Proteomics Score	0.374467	0.094703	7.68165e-05	all
Lp(a)/Age/Sex/Race Adjusted	binary	Y25 CAC>0	1477	380	IRNL Lp(a) Proteomics Score	0.327751	0.116574	0.00493064	derivation
Lp(a)/Age/Sex/Race Adjusted	binary	Y25 CAC>0	1477	380	Y7 Plasma Lp(a)	0.203438	0.0660542	0.00207092	derivation
Lp(a)/Age/Sex/Race Adjusted	binary	Y25 CAC>0	631	164	IRNL Lp(a) Proteomics Score	0.296173	0.171301	0.0838155	validation
Lp(a)/Age/Sex/Race Adjusted	binary	Y25 CAC>0	631	164	Y7 Plasma Lp(a)	0.0633411	0.101105	0.530994	validation
Lp(a)/Age/Sex/Race Adjusted	binary	Y25 CAC>0	2108	544	IRNL Lp(a) Proteomics Score	0.322695	0.0962989	0.000805282	all
Lp(a)/Age/Sex/Race Adjusted	binary	Y25 CAC>0	2108	544	Y7 Plasma Lp(a)	0.16303	0.0548953	0.00297967	all
Fully Adjusted	binary	Y25 CAC>0	1477	380	IRNL Lp(a) Proteomics Score	0.355393	0.121486	0.00344023	derivation
Fully Adjusted	binary	Y25 CAC>0	631	164	IRNL Lp(a) Proteomics Score	0.135339	0.183276	0.460244	validation
Fully Adjusted	binary	Y25 CAC>0	2108	544	IRNL Lp(a) Proteomics Score	0.297274	0.100579	0.00312037	all
Fully Adjusted w/ Lp(a)	binary	Y25 CAC>0	1477	380	IRNL Lp(a) Proteomics Score	0.29439	0.124226	0.0177984	derivation
Fully Adjusted w/ Lp(a)	binary	Y25 CAC>0	1477	380	Y7 Plasma Lp(a)	0.169663	0.070057	0.0154444	derivation
Fully Adjusted w/ Lp(a)	binary	Y25 CAC>0	631	164	IRNL Lp(a) Proteomics Score	0.139072	0.183918	0.449551	validation
Fully Adjusted w/ Lp(a)	binary	Y25 CAC>0	631	164	Y7 Plasma Lp(a)	-0.0294457	0.112355	0.793262	validation
Fully Adjusted w/ Lp(a)	binary	Y25 CAC>0	2108	544	IRNL Lp(a) Proteomics Score	0.261394	0.102051	0.0104249	all
Fully Adjusted w/ Lp(a)	binary	Y25 CAC>0	2108	544	Y7 Plasma Lp(a)	0.12142	0.0581993	0.0369539	all
Unadjusted	event	Incident Any CHD	1612	49	Y7 Plasma Lp(a)	0.244413	0.1149	0.0334046	derivation
Unadjusted	event	Incident Any CHD	691	22	Y7 Plasma Lp(a)	-0.0565719	0.222955	0.799699	validation
Unadjusted	event	Incident Any CHD	2303	71	Y7 Plasma Lp(a)	0.166287	0.102149	0.103547	all
Age/Sex/Race Adjusted	event	Incident Any CHD	1612	49	Y7 Plasma Lp(a)	0.274376	0.118436	0.0205225	derivation
Age/Sex/Race Adjusted	event	Incident Any CHD	691	22	Y7 Plasma Lp(a)	-0.089632	0.239337	0.708032	validation
Age/Sex/Race Adjusted	event	Incident Any CHD	2303	71	Y7 Plasma Lp(a)	0.184593	0.106706	0.083644	all
Fully Adjusted	event	Incident Any CHD	1612	49	Y7 Plasma Lp(a)	0.234028	0.115588	0.0429005	derivation
Fully Adjusted	event	Incident Any CHD	691	22	Y7 Plasma Lp(a)	-0.206367	0.236818	0.383528	validation
Fully Adjusted	event	Incident Any CHD	2303	71	Y7 Plasma Lp(a)	0.151053	0.1067	0.15687	all
Unadjusted	event	Incident Any CHD	1612	49	Lp(a) Proteomics Score	0.0714519	0.142451	0.615957	derivation
Unadjusted	event	Incident Any CHD	691	22	Lp(a) Proteomics Score	0.0158763	0.213391	0.940692	validation
Unadjusted	event	Incident Any CHD	2303	71	Lp(a) Proteomics Score	0.0543292	0.118472	0.646533	all
Lp(a) adjusted	event	Incident Any CHD	1612	49	Lp(a) Proteomics Score	-0.0452165	0.153222	0.767914	derivation
Lp(a) adjusted	event	Incident Any CHD	1612	49	Y7 Plasma Lp(a)	0.259731	0.125544	0.03856	derivation
Lp(a) adjusted	event	Incident Any CHD	691	22	Lp(a) Proteomics Score	0.0376525	0.22654	0.867994	validation
Lp(a) adjusted	event	Incident Any CHD	691	22	Y7 Plasma Lp(a)	-0.0691538	0.23691	0.770364	validation
Lp(a) adjusted	event	Incident Any CHD	2303	71	Lp(a) Proteomics Score	-0.0147357	0.126331	0.907142	all
Lp(a) adjusted	event	Incident Any CHD	2303	71	Y7 Plasma Lp(a)	0.171125	0.110056	0.119974	all
Age/Sex/Race Adjusted	event	Incident Any CHD	1612	49	Lp(a) Proteomics Score	0.125991	0.217569	0.562532	derivation
Age/Sex/Race Adjusted	event	Incident Any CHD	691	22	Lp(a) Proteomics Score	-0.0812581	0.310818	0.793758	validation
Age/Sex/Race Adjusted	event	Incident Any CHD	2303	71	Lp(a) Proteomics Score	0.0647088	0.179948	0.719149	all
Lp(a)/Age/Sex/Race Adjusted	event	Incident Any CHD	1612	49	Lp(a) Proteomics Score	0.00250976	0.223506	0.991041	derivation
Lp(a)/Age/Sex/Race Adjusted	event	Incident Any CHD	1612	49	Y7 Plasma Lp(a)	0.273955	0.124241	0.0274518	derivation
Lp(a)/Age/Sex/Race Adjusted	event	Incident Any CHD	691	22	Lp(a) Proteomics Score	-0.0660994	0.315777	0.834196	validation
Lp(a)/Age/Sex/Race Adjusted	event	Incident Any CHD	691	22	Y7 Plasma Lp(a)	-0.082802	0.241211	0.73139	validation
Lp(a)/Age/Sex/Race Adjusted	event	Incident Any CHD	2303	71	Lp(a) Proteomics Score	-0.00187723	0.182673	0.991801	all
Lp(a)/Age/Sex/Race Adjusted	event	Incident Any CHD	2303	71	Y7 Plasma Lp(a)	0.184868	0.109997	0.0928299	all
Fully Adjusted	event	Incident Any CHD	1612	49	Lp(a) Proteomics Score	0.0832745	0.234776	0.722816	derivation
Fully Adjusted	event	Incident Any CHD	691	22	Lp(a) Proteomics Score	-0.397079	0.336131	0.237474	validation
Fully Adjusted	event	Incident Any CHD	2303	71	Lp(a) Proteomics Score	-0.0245514	0.192199	0.898355	all
Fully Adjusted w/ Lp(a)	event	Incident Any CHD	1612	49	Lp(a) Proteomics Score	-0.0424362	0.244042	0.861953	derivation
Fully Adjusted w/ Lp(a)	event	Incident Any CHD	1612	49	Y7 Plasma Lp(a)	0.24052	0.121331	0.0474401	derivation
Fully Adjusted w/ Lp(a)	event	Incident Any CHD	691	22	Lp(a) Proteomics Score	-0.364331	0.343417	0.288735	validation
Fully Adjusted w/ Lp(a)	event	Incident Any CHD	691	22	Y7 Plasma Lp(a)	-0.177111	0.238995	0.458653	validation
Fully Adjusted w/ Lp(a)	event	Incident Any CHD	2303	71	Lp(a) Proteomics Score	-0.0904789	0.196684	0.645501	all
Fully Adjusted w/ Lp(a)	event	Incident Any CHD	2303	71	Y7 Plasma Lp(a)	0.163708	0.110031	0.136796	all
Unadjusted	event	Incident Any CHD	1612	49	IRNL Lp(a) Proteomics Score	0.0623832	0.143328	0.663383	derivation
Unadjusted	event	Incident Any CHD	691	22	IRNL Lp(a) Proteomics Score	-0.0185951	0.211978	0.930098	validation
Unadjusted	event	Incident Any CHD	2303	71	IRNL Lp(a) Proteomics Score	0.0367927	0.118611	0.756411	all
Lp(a) adjusted	event	Incident Any CHD	1612	49	IRNL Lp(a) Proteomics Score	-0.0444982	0.152634	0.770642	derivation
Lp(a) adjusted	event	Incident Any CHD	1612	49	Y7 Plasma Lp(a)	0.257647	0.122842	0.0359601	derivation
Lp(a) adjusted	event	Incident Any CHD	691	22	IRNL Lp(a) Proteomics Score	-0.00127776	0.223981	0.995448	validation
Lp(a) adjusted	event	Incident Any CHD	691	22	Y7 Plasma Lp(a)	-0.0561443	0.235165	0.811304	validation
Lp(a) adjusted	event	Incident Any CHD	2303	71	IRNL Lp(a) Proteomics Score	-0.0298901	0.125887	0.812318	all
Lp(a) adjusted	event	Incident Any CHD	2303	71	Y7 Plasma Lp(a)	0.175322	0.108543	0.106259	all
Age/Sex/Race Adjusted	event	Incident Any CHD	1612	49	IRNL Lp(a) Proteomics Score	0.0713408	0.245999	0.771813	derivation
Age/Sex/Race Adjusted	event	Incident Any CHD	691	22	IRNL Lp(a) Proteomics Score	-0.196055	0.328963	0.551189	validation
Age/Sex/Race Adjusted	event	Incident Any CHD	2303	71	IRNL Lp(a) Proteomics Score	-0.0205729	0.198839	0.917594	all
Lp(a)/Age/Sex/Race Adjusted	event	Incident Any CHD	1612	49	IRNL Lp(a) Proteomics Score	-0.0403489	0.249414	0.871483	derivation
Lp(a)/Age/Sex/Race Adjusted	event	Incident Any CHD	1612	49	Y7 Plasma Lp(a)	0.27869	0.121142	0.0214189	derivation
Lp(a)/Age/Sex/Race Adjusted	event	Incident Any CHD	691	22	IRNL Lp(a) Proteomics Score	-0.184105	0.332021	0.579237	validation
Lp(a)/Age/Sex/Race Adjusted	event	Incident Any CHD	691	22	Y7 Plasma Lp(a)	-0.0748485	0.239628	0.754773	validation
Lp(a)/Age/Sex/Race Adjusted	event	Incident Any CHD	2303	71	IRNL Lp(a) Proteomics Score	-0.0822909	0.200425	0.681379	all
Lp(a)/Age/Sex/Race Adjusted	event	Incident Any CHD	2303	71	Y7 Plasma Lp(a)	0.192895	0.108193	0.0746059	all
Fully Adjusted	event	Incident Any CHD	1612	49	IRNL Lp(a) Proteomics Score	0.0410978	0.259484	0.874155	derivation
Fully Adjusted	event	Incident Any CHD	691	22	IRNL Lp(a) Proteomics Score	-0.600036	0.361538	0.0969793	validation
Fully Adjusted	event	Incident Any CHD	2303	71	IRNL Lp(a) Proteomics Score	-0.123766	0.207385	0.550646	all
Fully Adjusted w/ Lp(a)	event	Incident Any CHD	1612	49	IRNL Lp(a) Proteomics Score	-0.0564442	0.2641	0.830763	derivation
Fully Adjusted w/ Lp(a)	event	Incident Any CHD	1612	49	Y7 Plasma Lp(a)	0.238998	0.11752	0.0419833	derivation
Fully Adjusted w/ Lp(a)	event	Incident Any CHD	691	22	IRNL Lp(a) Proteomics Score	-0.570343	0.364985	0.118136	validation
Fully Adjusted w/ Lp(a)	event	Incident Any CHD	691	22	Y7 Plasma Lp(a)	-0.17158	0.239957	0.474582	validation
Fully Adjusted w/ Lp(a)	event	Incident Any CHD	2303	71	IRNL Lp(a) Proteomics Score	-0.177707	0.210261	0.398016	all
Fully Adjusted w/ Lp(a)	event	Incident Any CHD	2303	71	Y7 Plasma Lp(a)	0.166843	0.107536	0.120781	all
Unadjusted	event	Incident Hard CHD	1612	37	Y7 Plasma Lp(a)	0.116243	0.148557	0.433931	derivation
Unadjusted	event	Incident Hard CHD	691	16	Y7 Plasma Lp(a)	-0.0432349	0.258323	0.867081	validation
Unadjusted	event	Incident Hard CHD	2303	53	Y7 Plasma Lp(a)	0.0721478	0.128694	0.575059	all
Age/Sex/Race Adjusted	event	Incident Hard CHD	1612	37	Y7 Plasma Lp(a)	0.0912402	0.159695	0.56777	derivation
Age/Sex/Race Adjusted	event	Incident Hard CHD	691	16	Y7 Plasma Lp(a)	-0.156307	0.287455	0.586606	validation
Age/Sex/Race Adjusted	event	Incident Hard CHD	2303	53	Y7 Plasma Lp(a)	0.0279793	0.139758	0.841326	all
Fully Adjusted	event	Incident Hard CHD	1612	37	Y7 Plasma Lp(a)	0.0500878	0.156702	0.749243	derivation
Fully Adjusted	event	Incident Hard CHD	691	16	Y7 Plasma Lp(a)	-0.182101	0.305577	0.551225	validation
Fully Adjusted	event	Incident Hard CHD	2303	53	Y7 Plasma Lp(a)	0.00213521	0.140096	0.98784	all
Unadjusted	event	Incident Hard CHD	1612	37	Lp(a) Proteomics Score	0.0902549	0.16354	0.581028	derivation
Unadjusted	event	Incident Hard CHD	691	16	Lp(a) Proteomics Score	0.155568	0.247726	0.530016	validation
Unadjusted	event	Incident Hard CHD	2303	53	Lp(a) Proteomics Score	0.109784	0.136487	0.42119	all
Lp(a) adjusted	event	Incident Hard CHD	1612	37	Lp(a) Proteomics Score	0.0488569	0.177479	0.783099	derivation
Lp(a) adjusted	event	Incident Hard CHD	1612	37	Y7 Plasma Lp(a)	0.0982841	0.163159	0.54692	derivation
Lp(a) adjusted	event	Incident Hard CHD	691	16	Lp(a) Proteomics Score	0.19195	0.26549	0.469676	validation
Lp(a) adjusted	event	Incident Hard CHD	691	16	Y7 Plasma Lp(a)	-0.109985	0.28337	0.697918	validation
Lp(a) adjusted	event	Incident Hard CHD	2303	53	Lp(a) Proteomics Score	0.0948021	0.147131	0.519357	all
Lp(a) adjusted	event	Incident Hard CHD	2303	53	Y7 Plasma Lp(a)	0.038334	0.140726	0.785313	all
Age/Sex/Race Adjusted	event	Incident Hard CHD	1612	37	Lp(a) Proteomics Score	-0.0790708	0.243406	0.745294	derivation
Age/Sex/Race Adjusted	event	Incident Hard CHD	691	16	Lp(a) Proteomics Score	-0.102471	0.346746	0.767596	validation
Age/Sex/Race Adjusted	event	Incident Hard CHD	2303	53	Lp(a) Proteomics Score	-0.0829955	0.200083	0.678284	all
Lp(a)/Age/Sex/Race Adjusted	event	Incident Hard CHD	1612	37	Lp(a) Proteomics Score	-0.123896	0.251416	0.62216	derivation
Lp(a)/Age/Sex/Race Adjusted	event	Incident Hard CHD	1612	37	Y7 Plasma Lp(a)	0.113911	0.165725	0.491862	derivation
Lp(a)/Age/Sex/Race Adjusted	event	Incident Hard CHD	691	16	Lp(a) Proteomics Score	-0.0755653	0.355358	0.831603	validation
Lp(a)/Age/Sex/Race Adjusted	event	Incident Hard CHD	691	16	Y7 Plasma Lp(a)	-0.147625	0.289822	0.610498	validation
Lp(a)/Age/Sex/Race Adjusted	event	Incident Hard CHD	2303	53	Lp(a) Proteomics Score	-0.0969927	0.204807	0.635799	all
Lp(a)/Age/Sex/Race Adjusted	event	Incident Hard CHD	2303	53	Y7 Plasma Lp(a)	0.0435971	0.143219	0.760816	all
Fully Adjusted	event	Incident Hard CHD	1612	37	Lp(a) Proteomics Score	-0.137005	0.259503	0.597532	derivation
Fully Adjusted	event	Incident Hard CHD	691	16	Lp(a) Proteomics Score	-0.35478	0.40009	0.375213	validation
Fully Adjusted	event	Incident Hard CHD	2303	53	Lp(a) Proteomics Score	-0.148095	0.212443	0.485737	all
Fully Adjusted w/ Lp(a)	event	Incident Hard CHD	1612	37	Lp(a) Proteomics Score	-0.178152	0.27184	0.51224	derivation
Fully Adjusted w/ Lp(a)	event	Incident Hard CHD	1612	37	Y7 Plasma Lp(a)	0.0831151	0.163315	0.610804	derivation
Fully Adjusted w/ Lp(a)	event	Incident Hard CHD	691	16	Lp(a) Proteomics Score	-0.330865	0.407765	0.417129	validation
Fully Adjusted w/ Lp(a)	event	Incident Hard CHD	691	16	Y7 Plasma Lp(a)	-0.154638	0.307584	0.615139	validation
Fully Adjusted w/ Lp(a)	event	Incident Hard CHD	2303	53	Lp(a) Proteomics Score	-0.15892	0.219197	0.468447	all
Fully Adjusted w/ Lp(a)	event	Incident Hard CHD	2303	53	Y7 Plasma Lp(a)	0.0284211	0.144021	0.843561	all
Unadjusted	event	Incident Hard CHD	1612	37	IRNL Lp(a) Proteomics Score	0.112979	0.164289	0.491652	derivation
Unadjusted	event	Incident Hard CHD	691	16	IRNL Lp(a) Proteomics Score	0.104565	0.244062	0.668333	validation
Unadjusted	event	Incident Hard CHD	2303	53	IRNL Lp(a) Proteomics Score	0.110346	0.136343	0.418327	all
Lp(a) adjusted	event	Incident Hard CHD	1612	37	IRNL Lp(a) Proteomics Score	0.0775738	0.176441	0.660185	derivation
Lp(a) adjusted	event	Incident Hard CHD	1612	37	Y7 Plasma Lp(a)	0.0901076	0.161848	0.577704	derivation
Lp(a) adjusted	event	Incident Hard CHD	691	16	IRNL Lp(a) Proteomics Score	0.132428	0.259118	0.609301	validation
Lp(a) adjusted	event	Incident Hard CHD	691	16	Y7 Plasma Lp(a)	-0.0888571	0.279805	0.750813	validation
Lp(a) adjusted	event	Incident Hard CHD	2303	53	IRNL Lp(a) Proteomics Score	0.0956667	0.145796	0.511716	all
Lp(a) adjusted	event	Incident Hard CHD	2303	53	Y7 Plasma Lp(a)	0.0399556	0.139817	0.775054	all
Age/Sex/Race Adjusted	event	Incident Hard CHD	1612	37	IRNL Lp(a) Proteomics Score	-0.111422	0.27092	0.680874	derivation
Age/Sex/Race Adjusted	event	Incident Hard CHD	691	16	IRNL Lp(a) Proteomics Score	-0.2763	0.356322	0.43809	validation
Age/Sex/Race Adjusted	event	Incident Hard CHD	2303	53	IRNL Lp(a) Proteomics Score	-0.167995	0.217708	0.44032	all
Lp(a)/Age/Sex/Race Adjusted	event	Incident Hard CHD	1612	37	IRNL Lp(a) Proteomics Score	-0.1525	0.276702	0.581541	derivation
Lp(a)/Age/Sex/Race Adjusted	event	Incident Hard CHD	1612	37	Y7 Plasma Lp(a)	0.111391	0.162518	0.493089	derivation
Lp(a)/Age/Sex/Race Adjusted	event	Incident Hard CHD	691	16	IRNL Lp(a) Proteomics Score	-0.256097	0.361096	0.478187	validation
Lp(a)/Age/Sex/Race Adjusted	event	Incident Hard CHD	691	16	Y7 Plasma Lp(a)	-0.132864	0.286996	0.643401	validation
Lp(a)/Age/Sex/Race Adjusted	event	Incident Hard CHD	2303	53	IRNL Lp(a) Proteomics Score	-0.182854	0.221218	0.408475	all
Lp(a)/Age/Sex/Race Adjusted	event	Incident Hard CHD	2303	53	Y7 Plasma Lp(a)	0.0501915	0.141048	0.721955	all
Fully Adjusted	event	Incident Hard CHD	1612	37	IRNL Lp(a) Proteomics Score	-0.121643	0.283084	0.667409	derivation
Fully Adjusted	event	Incident Hard CHD	691	16	IRNL Lp(a) Proteomics Score	-0.720235	0.417999	0.0848786	validation
Fully Adjusted	event	Incident Hard CHD	2303	53	IRNL Lp(a) Proteomics Score	-0.226948	0.226369	0.316075	all
Fully Adjusted w/ Lp(a)	event	Incident Hard CHD	1612	37	IRNL Lp(a) Proteomics Score	-0.149672	0.290161	0.605978	derivation
Fully Adjusted w/ Lp(a)	event	Incident Hard CHD	1612	37	Y7 Plasma Lp(a)	0.0686032	0.158981	0.666091	derivation
Fully Adjusted w/ Lp(a)	event	Incident Hard CHD	691	16	IRNL Lp(a) Proteomics Score	-0.704446	0.421668	0.0947973	validation
Fully Adjusted w/ Lp(a)	event	Incident Hard CHD	691	16	Y7 Plasma Lp(a)	-0.143952	0.309729	0.642097	validation
Fully Adjusted w/ Lp(a)	event	Incident Hard CHD	2303	53	IRNL Lp(a) Proteomics Score	-0.236101	0.230591	0.305885	all
Fully Adjusted w/ Lp(a)	event	Incident Hard CHD	2303	53	Y7 Plasma Lp(a)	0.0291091	0.140849	0.836268	all
Unadjusted	event	Death	1612	96	Y7 Plasma Lp(a)	-0.0885492	0.109165	0.41728	derivation
Unadjusted	event	Death	691	45	Y7 Plasma Lp(a)	-0.179883	0.173105	0.298733	validation
Unadjusted	event	Death	2303	141	Y7 Plasma Lp(a)	-0.116217	0.0923068	0.208021	all
Age/Sex/Race Adjusted	event	Death	1612	96	Y7 Plasma Lp(a)	-0.181343	0.121259	0.134785	derivation
Age/Sex/Race Adjusted	event	Death	691	45	Y7 Plasma Lp(a)	-0.376577	0.199402	0.0589546	validation
Age/Sex/Race Adjusted	event	Death	2303	141	Y7 Plasma Lp(a)	-0.237727	0.103902	0.0221376	all
Fully Adjusted	event	Death	1612	96	Y7 Plasma Lp(a)	-0.192672	0.125619	0.125083	derivation
Fully Adjusted	event	Death	691	45	Y7 Plasma Lp(a)	-0.353103	0.195318	0.0706313	validation
Fully Adjusted	event	Death	2303	141	Y7 Plasma Lp(a)	-0.226036	0.105178	0.0316286	all
Unadjusted	event	Death	1612	96	Lp(a) Proteomics Score	0.196507	0.101045	0.0518049	derivation
Unadjusted	event	Death	691	45	Lp(a) Proteomics Score	0.293192	0.147522	0.0468728	validation
Unadjusted	event	Death	2303	141	Lp(a) Proteomics Score	0.228179	0.0833416	0.00618376	all
Lp(a) adjusted	event	Death	1612	96	Lp(a) Proteomics Score	0.275976	0.111287	0.0131435	derivation
Lp(a) adjusted	event	Death	1612	96	Y7 Plasma Lp(a)	-0.20594	0.123298	0.094869	derivation
Lp(a) adjusted	event	Death	691	45	Lp(a) Proteomics Score	0.407508	0.161907	0.0118383	validation
Lp(a) adjusted	event	Death	691	45	Y7 Plasma Lp(a)	-0.349658	0.199673	0.0799205	validation
Lp(a) adjusted	event	Death	2303	141	Lp(a) Proteomics Score	0.320106	0.0915547	0.000471686	all
Lp(a) adjusted	event	Death	2303	141	Y7 Plasma Lp(a)	-0.250841	0.104722	0.0166067	all
Age/Sex/Race Adjusted	event	Death	1612	96	Lp(a) Proteomics Score	0.0255108	0.152357	0.867023	derivation
Age/Sex/Race Adjusted	event	Death	691	45	Lp(a) Proteomics Score	0.00913235	0.213655	0.965906	validation
Age/Sex/Race Adjusted	event	Death	2303	141	Lp(a) Proteomics Score	0.0225175	0.124373	0.856329	all
Lp(a)/Age/Sex/Race Adjusted	event	Death	1612	96	Lp(a) Proteomics Score	0.0963542	0.15905	0.544639	derivation
Lp(a)/Age/Sex/Race Adjusted	event	Death	1612	96	Y7 Plasma Lp(a)	-0.200192	0.125409	0.110419	derivation
Lp(a)/Age/Sex/Race Adjusted	event	Death	691	45	Lp(a) Proteomics Score	0.0813259	0.224543	0.717215	validation
Lp(a)/Age/Sex/Race Adjusted	event	Death	691	45	Y7 Plasma Lp(a)	-0.387086	0.201979	0.055305	validation
Lp(a)/Age/Sex/Race Adjusted	event	Death	2303	141	Lp(a) Proteomics Score	0.098721	0.129727	0.446663	all
Lp(a)/Age/Sex/Race Adjusted	event	Death	2303	141	Y7 Plasma Lp(a)	-0.25505	0.106602	0.0167315	all
Fully Adjusted	event	Death	1612	96	Lp(a) Proteomics Score	0.06818	0.155675	0.661412	derivation
Fully Adjusted	event	Death	691	45	Lp(a) Proteomics Score	-0.0212452	0.218269	0.922461	validation
Fully Adjusted	event	Death	2303	141	Lp(a) Proteomics Score	0.0532549	0.126787	0.674461	all
Fully Adjusted w/ Lp(a)	event	Death	1612	96	Lp(a) Proteomics Score	0.145681	0.162158	0.368978	derivation
Fully Adjusted w/ Lp(a)	event	Death	1612	96	Y7 Plasma Lp(a)	-0.221999	0.130343	0.0885323	derivation
Fully Adjusted w/ Lp(a)	event	Death	691	45	Lp(a) Proteomics Score	0.0176055	0.226233	0.937971	validation
Fully Adjusted w/ Lp(a)	event	Death	691	45	Y7 Plasma Lp(a)	-0.354458	0.19617	0.0707794	validation
Fully Adjusted w/ Lp(a)	event	Death	2303	141	Lp(a) Proteomics Score	0.118087	0.131025	0.367452	all
Fully Adjusted w/ Lp(a)	event	Death	2303	141	Y7 Plasma Lp(a)	-0.244661	0.107477	0.022822	all
Unadjusted	event	Death	1612	96	IRNL Lp(a) Proteomics Score	0.227799	0.101654	0.0250302	derivation
Unadjusted	event	Death	691	45	IRNL Lp(a) Proteomics Score	0.267215	0.143343	0.062299	validation
Unadjusted	event	Death	2303	141	IRNL Lp(a) Proteomics Score	0.2418	0.0830412	0.00359348	all
Lp(a) adjusted	event	Death	1612	96	IRNL Lp(a) Proteomics Score	0.304322	0.110292	0.00579367	derivation
Lp(a) adjusted	event	Death	1612	96	Y7 Plasma Lp(a)	-0.213278	0.124091	0.0856655	derivation
Lp(a) adjusted	event	Death	691	45	IRNL Lp(a) Proteomics Score	0.367724	0.154379	0.0172206	validation
Lp(a) adjusted	event	Death	691	45	Y7 Plasma Lp(a)	-0.333861	0.19791	0.0916155	validation
Lp(a) adjusted	event	Death	2303	141	IRNL Lp(a) Proteomics Score	0.327181	0.0898171	0.000269743	all
Lp(a) adjusted	event	Death	2303	141	Y7 Plasma Lp(a)	-0.251028	0.105129	0.0169488	all
Age/Sex/Race Adjusted	event	Death	1612	96	IRNL Lp(a) Proteomics Score	0.0534929	0.172072	0.755896	derivation
Age/Sex/Race Adjusted	event	Death	691	45	IRNL Lp(a) Proteomics Score	-0.0806121	0.225745	0.721021	validation
Age/Sex/Race Adjusted	event	Death	2303	141	IRNL Lp(a) Proteomics Score	0.00665417	0.1378	0.961486	all
Lp(a)/Age/Sex/Race Adjusted	event	Death	1612	96	IRNL Lp(a) Proteomics Score	0.122556	0.17757	0.49008	derivation
Lp(a)/Age/Sex/Race Adjusted	event	Death	1612	96	Y7 Plasma Lp(a)	-0.200557	0.125036	0.108715	derivation
Lp(a)/Age/Sex/Race Adjusted	event	Death	691	45	IRNL Lp(a) Proteomics Score	-0.0187501	0.232631	0.93576	validation
Lp(a)/Age/Sex/Race Adjusted	event	Death	691	45	Y7 Plasma Lp(a)	-0.374507	0.200916	0.0623225	validation
Lp(a)/Age/Sex/Race Adjusted	event	Death	2303	141	IRNL Lp(a) Proteomics Score	0.0775237	0.141858	0.584731	all
Lp(a)/Age/Sex/Race Adjusted	event	Death	2303	141	Y7 Plasma Lp(a)	-0.248898	0.106218	0.0191151	all
Fully Adjusted	event	Death	1612	96	IRNL Lp(a) Proteomics Score	0.167115	0.177954	0.347683	derivation
Fully Adjusted	event	Death	691	45	IRNL Lp(a) Proteomics Score	-0.0974467	0.235931	0.679584	validation
Fully Adjusted	event	Death	2303	141	IRNL Lp(a) Proteomics Score	0.0832037	0.141127	0.555481	all
Fully Adjusted w/ Lp(a)	event	Death	1612	96	IRNL Lp(a) Proteomics Score	0.243589	0.183482	0.184312	derivation
Fully Adjusted w/ Lp(a)	event	Death	1612	96	Y7 Plasma Lp(a)	-0.230421	0.130126	0.0766026	derivation
Fully Adjusted w/ Lp(a)	event	Death	691	45	IRNL Lp(a) Proteomics Score	-0.0589386	0.24075	0.806601	validation
Fully Adjusted w/ Lp(a)	event	Death	691	45	Y7 Plasma Lp(a)	-0.34893	0.195752	0.0746661	validation
Fully Adjusted w/ Lp(a)	event	Death	2303	141	IRNL Lp(a) Proteomics Score	0.143343	0.144126	0.319948	all
Fully Adjusted w/ Lp(a)	event	Death	2303	141	Y7 Plasma Lp(a)	-0.244118	0.107286	0.0228822	all

## Sheet: Supp Fig 1 - Lp(a) Corr
Supplemental Figure 1: Lp(a) and correlations with lipid and inflammatory parameters
Parameter	Correlation Coefficient	95% CI Lower	95% CI Upper	P-value	N
Total Cholesterol	0.1439	0.1131	0.1744	1.41143e-19	3920
HDL Cholesterol	0.0476	0.0163	0.0788	0.00289255	3920
LDL Cholesterol	0.1567	0.126	0.1871	5.62416e-23	3920
Triglycerides	-0.0413	-0.0725	-0.01	0.00975909	3920
hs-CRP	0.1086	0.0771	0.1397	1.62272e-11	3831

[truncated: 12 more sheets: Supp Fig 2 - ASCVD Full, Supp Fig 3 - LDL hsCRP Comp, Supp Fig 4 - Score vs Lp(a), Supp Fig 5 - Lp(a) Transf, Supp Table 3 - Hurdle CAC, Supp Table 4 - Cox PH, Supp Table 5 - Model Comp, Supp Table 6 - hsCRP Strat, Supp Table 7 - Race Strat, Supp Table 8 - eGFR Sens, Supp Table 9 - Events, UKB Replication Betas]
